# Supplementary material for: Safety of outpatient non-upper airway surgery for patients with obstructive sleep apnea in ambulatory surgical centers: A systematic review
Source: PLoS One. 2025 Jul 7;20(7):e0326704. doi: 10.1371/journal.pone.0326704 (PMC12233240; doi:10.1371/journal.pone.0326704)
Supplement: S1 Data — (XLSX) [file pone.0326704.s009.xlsx]

## Sheet: articles
title	year	journal	authors	Reason not included
Sleep Disorders Are Associated with Female Sexual Desire and Genital Response - A U.S. Claims Database Analysis.	2023	Urology	Agrawal, Pranjal and Singh, Sajya M and Kohn, Jaden and Kohn, Taylor P and Clifton, Marisa
Incidence and Predictors of Atrial Fibrillation in Cardiac Sarcoidosis: A Multimodality Imaging Study.	2022	JACC. Cardiovascular imaging	Niemela, Meri and Uusitalo, Valtteri and Poyhonen, Pauli and Schildt, Jukka and Lehtonen, Jukka and Kupari, Markku
Association of Patient Characteristics With Postoperative Mortality in Children Undergoing Tonsillectomy in 5 US States.	2022	JAMA	Edmonson, M Bruce and Zhao, Qianqian and Francis, David O and Kelly, Michelle M and Sklansky, Daniel J and Shadman, Kristin A and Coller, Ryan J
Prevalence of overlap syndrome in patients with obstructive sleep apnea in a quaternary care center of Kerala.	2022	Indian journal of public health	Nair, Sreeraj and Paul, Tisa and Mehta, Asmita Anilkumar and Haridas, Nithya and Kunoor, Akhilesh and Sudhakar, Nidhi
Endoscopic aspects and associated factors in paradoxical vocal fold movement.	2022	Acta otorrinolaringologica espanola	Espindula, Bianca Fidelix and Lima, Evelise and Rodrigues, Ascedio Jose and Cukier, Alberto
Primary Aldosteronism Screening Rates Differ with Sex, Race, and Comorbidities.	2022	Journal of the American Heart Association	Turcu, Adina F and Nhan, Winnie and Grigoryan, Seda and Zhang, Lei and Urban, Caitlin and Liu, Haiping and Holevinski, Lynn and Zhao, Lili
Prevalence and associated factors of obstructive sleep apnea in refractory hypertension.	2022	Journal of hypertension	Chedier, Bernardo and Roderjan, Christian N and Cavalcanti, Aline H and de Souza, Fabio and Muxfeldt, Elizabeth S
Comorbidities in heart failure with preserved ejection fraction.	2022	Komorbiditaten bei Herzinsuffizienz mit erhaltener Ejektionsfraktion.	Deichl, Andrea and Wachter, Rolf and Edelmann, Frank
Noninvasive ocular surface analyzer as an adjunct in diagnosis and estimating prevalence of meibomian gland dysfunction: Hospital-based comparative study.	2022	Indian journal of ophthalmology	Yadav, Saumya and Gupta, Noopur and Makwana, Tarjani and Vanathi, Murugesan and Tandon, Radhika
Mandibular advancement device treatment and reverse left ventricular hypertrophic remodeling in patients with obstructive sleep apnea.	2022	Journal of clinical sleep medicine : JCSM : official publication of the American Academy of Sleep Medicine	Dieltjens, Marijke and Vanderveken, Olivier M and Shivalkar, Bharati and Van Haesendonck, Gilles and Kastoer, Chlo.. and Heidbuchel, Hein and Braem, Marc J and Van De Heyning, Caroline M
Association of obstructive sleep apnea and total sleep time with health-related quality of life in children undergoing a routine polysomnography: a PROMIS approach.	2022	Journal of clinical sleep medicine : JCSM : official publication of the American Academy of Sleep Medicine	Xu, Sarah and Turakhia, Sujay and Miller, Michael and Johnston, Douglas and Maddalozzo, John and Thompson, Dana and Trosman, Irina and Grandner, Michael and Sheldon, Stephen H and Ahluwalia, Vikas and Bhushan, Bharat
CPAP adherence is associated with reduced inpatient utilization among older adult Medicare beneficiaries with pre-existing cardiovascular disease.	2022	Journal of clinical sleep medicine : JCSM : official publication of the American Academy of Sleep Medicine	Wickwire, Emerson M and Bailey, M Doyinsola and Somers, Virend K and Oldstone, Liesl M and Srivastava, Mukta C and Johnson, Abree M and Scharf, Steven M and Albrecht, Jennifer S
Parental Expression of Emotions and Surgeon Responses During Consultations for Obstructive Sleep-Disordered Breathing in Children.	2022	JAMA otolaryngology-- head & neck surgery	Leu, Grace R and Links, Anne R and Park, Jenny and Beach, Mary Catherine and Boss, Emily F
Assessing the Adequacy of Obstructive Sleep Apnea Diagnosis for High-Risk Patients in Primary Care.	2022	Journal of the American Board of Family Medicine : JABFM	Arsic, Benjamin and Zebic, Kristina and Sajid, Aamna and Bhave, Neha and Passalacqua, Karla D and White-Perkins, Denise and Lamerato, Lois and Rees, Della and Budzynska, Katarzyna
The Severity of Obstructive Sleep Apnea Increases the Risk of Arteriosclerosis.	2022	Reviews in cardiovascular medicine	Tang, Biwen and Bai, Yaya and Zhao, Jiehui and Yang, Hui and Avolio, Alberto and Zuo, Junli
Central Apneas Are More Detrimental in Female Than in Male Patients With Heart Failure.	2022	Journal of the American Heart Association	Gentile, Francesco and Borrelli, Chiara and Sciarrone, Paolo and Buoncristiani, Francesco and Spiesshoefer, Jens and Bramanti, Francesca and Iudice, Giovanni and Vergaro, Giuseppe and Emdin, Michele and Passino, Claudio and Giannoni, Alberto
Diagnostic performance of oral swabs for non-sputum based TB diagnosis in a TB/HIV endemic setting.	2022	PloS one	LaCourse, Sylvia M and Seko, Evans and Wood, Rachel and Bundi, Wilfred and Ouma, Gregory S and Agaya, Janet and Richardson, Barbra A and John-Stewart, Grace and Wandiga, Steve and Cangelosi, Gerard A
Effect of CPAP treatment on BP in resistant hypertensive patients according to the BP dipping pattern and the presence of nocturnal hypertension.	2022	Hypertension research : official journal of the Japanese Society of Hypertension	Sapina-Beltran, Esther and Benitez, Ivan D and Torres, Gerard and Fortuna-Gutierrez, Ana M and Ponte Marquez, Paola and Masa, Juan F and Drager, Luciano F and Cabrini, Mayara and Felez, Miquel and Vazquez, Susana and Abad, Jorge and Lee, Ch and Garcia-Rio, Francisco and Casitas, Raquel and Mediano, Olga and Romero Peralta, Sofia and Martinez, Dolores and Sanchez-de-la-Torre, Manuel and Barbe, Fer…
Nocturnal blood pressure surge in seconds is a new determinant of left ventricular mass index.	2022	Journal of clinical hypertension (Greenwich, Conn.)	Kokubo, Ayako and Kuwabara, Mitsuo and Ota, Yuki and Tomitani, Naoko and Yamashita, Shingo and Shiga, Toshikazu and Kario, Kazuomi
Masked arterial hypertension in a 64-year-old man with primary aldosteronism.	2022	Blood pressure	Kanarek-Kucner, Joanna and Graff, Beata and Bari, Vlasta and Barraclough, Rufus and Narkiewicz, Krzysztof and Hoffmann, Michal
Blood pressure variability in children with obesity and sleep-disordered breathing following positive airway pressure treatment.	2022	Pediatric research	Myette, Robert L and Feber, Janusz and Blinder, Henrietta and Bendiak, Glenda N and Foster, Bethany J and MacLean, Joanna E and Constantin, Evelyn and Katz, Sherri L
SLEAP SMART (Sleep Apnea Screening Using Mobile Ambulatory Recorders After TIA/Stroke): A Randomized Controlled Trial.	2022	Stroke	Boulos, Mark I and Kamra, Maneesha and Colelli, David R and Kirolos, Nardin and Gladstone, David J and Boyle, Karl and Sundaram, Arun and Hopyan, Julia J and Swartz, Richard H and Mamdani, Muhammad and Loong, Desmond and Isaranuwatchai, Wanrudee and Murray, Brian J and Thorpe, Kevin E
Admission of Patients With Obstructive Sleep Apnea Undergoing Ambulatory Surgery in Otolaryngology-Head and Neck Surgery.	2022	The Annals of otology, rhinology, and laryngology	Wu, Vincent and Lo, Nick and Lin, R Jun and Zirkle, Molly and Anderson, Jennifer and Lee, John M
Hypoglossal Nerve Stimulator Implantation in an Ambulatory Surgery Center Versus Hospital.	2022	The Laryngoscope	Morse, Elliot and Han, Catherine and Suurna, Maria
Insomnia in older adult females is highly associated with metabolic syndrome.	2022	European geriatric medicine	Chang, Hui-Chi and Hsu, Ying-Hsin and Chou, Ming-Yueh and Chu, Che-Sheng and Su, Chen-San and Liang, Chih-Kuang and Chang, Cheng-Ho and Yang, Tsan and Chen, Liang-Kung and Lin, Yu-Te
Sleep Study Measures on Postoperative Night 1 Following Implantation of the Hypoglossal Nerve Stimulator.	2022	Otolaryngology--head and neck surgery : official journal of American Academy of Otolaryngology-Head and Neck Surgery	Huyett, Phillip
Home sleep apnea testing: an accuracy study.	2022	Sleep & breathing = Schlaf & Atmung	Zancanella, Edilson and do Prado, Lucila Fernandes and de Carvalho, Luciane Bizari and Machado Junior, Almiro J and Crespo, Agricio Nubiato and do Prado, Gilmar Fernandes
Association of Central Hypersomnia and Fatigue in Patients With Multiple Sclerosis: A Polysomnographic Study.	2021	Neurology	Dubessy, Anne-Laure and Tezenas du Montcel, Sophie and Viala, Frederique and Assouad, Rana and Tiberge, Michel and Papeix, Caroline and Lubetzki, Catherine and Clanet, Michel and Arnulf, Isabelle and Stankoff, Bruno
Risk of obstructive sleep apnea and quality of sleep among adults with type 2 diabetes mellitus in a sub-Saharan Africa city.	2021	The Pan African medical journal	Ade, Serge and Alassani, Adebayo Cossi and Wachinou, Prudence Ablo and Youzeu, Audrey Tchemoua and Imorou, Abdoulaye and Fanou, Lionelle and Flatin, Marius Claude and Hounkpatin, Spero and Agodokpessi, Gildas and Harries, Anthony David
Factors associated with insomnia in older adult outpatients vary by gender: a cross-sectional study.	2021	BMC geriatrics	Peng, Yu-Ting and Hsu, Ying-Hsin and Chou, Ming-Yueh and Chu, Che-Sheng and Su, Chen-San and Liang, Chih-Kuang and Wang, Yu-Chun and Yang, Tsan and Chen, Liang-Kung and Lin, Yu-Te
Hypnic Headache: A Rare Primary Headache Syndrome in an Indian Population with a Mini Review of Literature.	2021	Neurology India	Rammohan, K and Shyma, M M and Das, Soumitra and Shaji, C Velayudhan
Relationships between Obstructive Sleep Apnea Syndrome and cardiovascular risk in a naive population of southern Italy.	2021	International journal of clinical practice	Carratu, Pierluigi and Di Ciaula, Agostino and Dragonieri, Silvano and Ranieri, Teresa and Matteo Ciccone, Marco and Portincasa, Piero and Resta, Onofrio
Characteristics of childhood allergic diseases in outpatient and emergency departments in Shanghai, China, 2016-2018: a multicenter, retrospective study.	2021	BMC pediatrics	Qi, Yuanyuan and Shi, Peng and Chen, Renjie and Zhou, Yufeng and Liu, Lijuan and Hong, Jianguo and Cao, Lanfang and Lu, Yanming and Dong, Xiaoyan and Li, Jing and Shi, Yu and Xia, Min and Ding, Bo and Qian, Liling and Wang, Libo and Zhou, Wenhao and Gui, Yonghao and Zhang, Xiaobo
The prevalence of individuals at high risk of true resistant hypertension and obstructive sleep apnoea in a New Zealand cohort.	2021	The New Zealand medical journal	Dassanayake, Suranga and Sole, Gisela and Wilkins, Gerard and Skinner, Margot
The effect of continuous positive airway pressure on blood pressure in patients with obstructive sleep apnea and uncontrolled hypertension - Study design and challenges during the COVID-19 pandemic.	2021	Clinics (Sao Paulo, Brazil)	Cruz, Fernanda C S G and Drager, Luciano F and Queiroz, Daniel B C and Souza, Gabriela A and Pedrosa, Rodrigo P and Patriota, Tarcya L G Couto and Dorea, Egidio L and Vieira, Marcelo Luiz C and Righi, Camila G and Martinez, Denis and Silva, Geruza A da and Silva, Giovanio V and Pio-Abreu, Andrea and Lotufo, Paulo A and Benseaor, Isabela M and Bortolotto, Luiz A and Fuchs, Flavio D and Lorenzi-Fil…
Current Practices in Home Mechanical Ventilation for Chronic Obstructive Pulmonary Disease: A Real-Life Cross-Sectional Multicentric Study.	2021	International journal of chronic obstructive pulmonary disease	Ribeiro, Carla and Vieira, Ana Luisa and Pamplona, Paula and Drummond, Marta and Seabra, Barbara and Ferreira, Diva and Liberato, Hedi and Carreiro, Alexandra and Vicente, Ines and Castro, Luisa and Costa, Pedro and Carrico, Filipa and Martin, Teresa and Cravo, Joao and Teixeira, Nelson and Grafino, Monica and Conde, Sara and Windisch, Wolfram and Nunes, Rui
Ambulatory circadian monitoring in sleep disordered breathing patients and CPAP treatment.	2021	Scientific reports	Martinez-Nicolas, Antonio and Guaita, Marc and Santamaria, Joan and Montserrat, Josep M and Madrid, Juan Antonio and Rol, Maria Angeles
Preoperative screening for obstructive sleep apnea in cardiovascular patients - How useful is STOP-BANG questionnaire in the Indian context?.	2021	Annals of cardiac anaesthesia	Sreedharan, Sapna Erat and Mitta, Nandini and Unnikrishnan, K P and Paul, Rejith and Pillai, Vivek
Does testing for sleep-disordered breathing predischarge vs postdischarge result in different treatment outcomes?.	2021	Journal of clinical sleep medicine : JCSM : official publication of the American Academy of Sleep Medicine	Orbea, Cinthya Pena and Jenad, Hussam and Kassab, Lena Lea and St Louis, Erik K and Olson, Eric J and Shaughnessy, Gaja F and Peng, Lillian T and Morgenthaler, Timothy I
Obstructive Sleep Apnea and Cardiovascular Disease.	2021	Clinics in geriatric medicine	Diamond, Joseph A and Ismail, Haisam
Is the Nox-T3 device scoring algorithm accurate enough for the diagnosis of obstructive sleep apnea?.	2021	Advances in respiratory medicine	Valerio, Margarida Pimenta and Pereira, Samuel and Moita, Joaquim and Teixeira, Fatima and Travassos, Conceicao and Coutinho, Ana Sofia and Rodrigues, Denny Marques
Identifying Signs and Symptoms of Obstructive Sleep Apnea in a Men's Health Clinic: The Utility of Home Sleep Apnea Testing During COVID-19.	2021	American journal of men's health	Hart, Alexander and Robertus, Steffanie and Dyken, Mark and Pearlman, Amy
Sleep Habits of Women With Infertility.	2021	The Journal of clinical endocrinology and metabolism	Eisenberg, Esther and Legro, Richard S and Diamond, Michael P and Huang, Hao and O'Brien, Louise M and Smith, Yolanda R and Coutifaris, Christos and Hansen, Karl R and Santoro, Nanette and Zhang, Heping
Sacubitril-valsartan initiation in chronic heart failure patients impacts sleep apnea: the ENTRESTO-SAS study.	2021	ESC heart failure	Jaffuel, Dany and Nogue, Erika and Berdague, Philippe and Galinier, Michel and Fournier, Pauline and Dupuis, Marion and Georger, Frederic and Cadars, Marie-Pierre and Ricci, Jean-Etienne and Plouvier, Nathalie and Picard, Francois and Puel, Vincent and Mallet, Jean-Pierre and Suehs, Carey M and Molinari, Nicolas and Bourdin, Arnaud and Roubille, Francois
Treatment burden experienced by patients with obstructive sleep apnoea using continuous positive airway pressure therapy.	2021	PloS one	Chou, Michael S H and Ting, Natasha C H and El-Turk, Nicole and Harrington, Zinta and Dobler, Claudia C
Diagnosis and management of non-clonal erythrocytosis remains challenging: a single centre clinical experience.	2021	Annals of hematology	Anzej Doma, Sasa and Drnovsek, Eva and Kristan, Alesa and Fink, Martina and Sever, Matjaz and Podgornik, Helena and Belcic Mikic, Tanja and Debeljak, Natasa and Preloznik Zupan, Irena
Sleep architectural dysfunction and undiagnosed obstructive sleep apnea after chronic ischemic stroke.	2021	Sleep medicine	Gottlieb, Elie and Khlif, Mohamed S and Bird, Laura and Werden, Emilio and Churchward, Thomas and Pase, Matthew P and Egorova, Natalia and Howard, Mark E and Brodtmann, Amy
Dysphagia symptoms in obstructive sleep apnea: prevalence and clinical correlates.	2021	Respiratory research	Pizzorni, Nicole and Radovanovic, Dejan and Pecis, Marica and Lorusso, Rosaria and Annoni, Federica and Bartorelli, Alice and Rizzi, Maurizio and Schindler, Antonio and Santus, Pierachille
Outcomes of Sleep Apnea Surgery in Outpatient and Inpatient Settings.	2021	Anesthesia and analgesia	Rosero, Eric B and Joshi, Girish P
Changes in sleepiness and 24-h blood pressure following 4 months of CPAP treatment are not mediated by ICAM-1.	2021	Sleep & breathing = Schlaf & Atmung	Pak, Victoria M and Maislin, David G and Keenan, Brendan T and Townsend, Raymond R and Benediktsdottir, Bryndis and Dunbar, Sandra B and Pack, Allan I and Gislason, Thorarinn and Kuna, Samuel T
Continuous positive airway pressure improves blood pressure and serum cardiovascular biomarkers in obstructive sleep apnoea and hypertension.	2021	The European respiratory journal	Lui, Macy Mei-Sze and Tse, Hung-Fat and Lam, David Chi-Leung and Lau, Kui-Kai and Chan, Carmen Wing-Sze and Ip, Mary Sau-Man
Which came first, obstructive sleep apnoea or hypertension? A retrospective study of electronic records over 10 years, with separation by sex.	2021	BMJ open	An, Eunjoo and Irwin, Michael R and Doering, Lynn V and Brecht, Mary-Lynn and Watson, Karol E and Aysola, Ravi S and Aguila, Andrea P and Harper, Ronald M and Macey, Paul M
Role of the Ambulatory Assessed Apnea-Hypopnea Index for Predicting Recurring Atrial Fibrillation After Ablation Therapy.	2021	The American journal of cardiology	Trenkwalder, Teresa and Grebmer, Christian and Tydecks, Madeleine and Blazek, Patrick and Kottmaier, Marc and Weigand, Severin and Bourier, Felix and Reents, Tilko and Reinhard, Wibke and Lennerz, Carsten and Hessling, Gabriele and Deisenhofer, Isabel and Kolb, Christof
A protocol for mitigating safety events in a sleep laboratory.	2021	Journal of clinical sleep medicine : JCSM : official publication of the American Academy of Sleep Medicine	Blattner, Margaret and Dunham, Kelley and Thomas, Robert and Ahn, Anjali
Incident Strokes Among American Indian Individuals With Atrial Fibrillation.	2021	Journal of the American Heart Association	Sanchez, Jose M and Jolly, Stacey E and Dewland, Thomas A and Tseng, Zian H and Nah, Gregory and Vittinghoff, Eric and Marcus, Gregory M
Trazodone improves obstructive sleep apnea after ischemic stroke: a randomized, double-blind, placebo-controlled, crossover pilot study.	2021	Journal of neurology	Chen, Chung-Yao and Chen, Chia-Ling and Yu, Chung-Chieh
The long-term impact of expansion sphincter pharyngoplasty treatment on blood pressure control and health-related quality of life in patients with obstructive sleep apnea and hypertension.	2021	Sleep & breathing = Schlaf & Atmung	Wang, Dong and Gao, Si-Fan and Chen, Jun and Hua, Hong-Ting and Ma, Yun-Xia and Liu, Ye-Hai and Gao, Chao-Bing
Diaphragmatic dysfunction at the first visit to a chest diseases outpatient clinic in 500 patients with amyotrophic lateral sclerosis.	2021	Muscle & nerve	Pihtili, Aylin and Bingol, Zuleyha and Durmus, Hacer and Parman, Yesim and Kiyan, Esen
Risk stratification after acute myocardial infarction by amplitude-frequency mapping of cyclic variation of heart rate.	2021	Annals of noninvasive electrocardiology : the official journal of the International Society for Holter and Noninvasive Electrocardiology, Inc	Hayano, Junichiro and Ueda, Norihiro and Kisohara, Masaya and Yuda, Emi and Watanabe, Eiichi and Carney, Robert M and Blumenthal, James A
The prevalence of sleep disturbance among asthmatic patients in a tertiary care center.	2021	Scientific reports	Alanazi, Tammam M and Alghamdi, Hazim S and Alberreet, Meshal S and Alkewaibeen, Abdulaziz M and Alkhalefah, Abdulrahman M and Omair, Aamir and Al-Jahdali, Hamdan and Al-Harbi, Abdullah
Association of Obstructive Sleep Apnea With the Risk of Male Infertility in Taiwan.	2021	JAMA network open	Jhuang, Yi-Han and Chung, Chi-Hsiang and Wang, I-Duo and Peng, Chung-Kan and Meng, En and Chien, Wu-Chien and Chang, Ping-Ying
Rationale and design of the Hyperglycemic Profiles in Obstructive Sleep Apnea (HYPNOS) trial.	2021	Contemporary clinical trials	Rooney, Mary R and Aurora, R Nisha and Wang, Dan and Selvin, Elizabeth and Punjabi, Naresh M
Reduced Recovery Times with Total Intravenous Anesthesia in Patients with Obstructive Sleep Apnea.	2021	The Laryngoscope	Stewart, Matthew and Estephan, Leonard and Thaler, Adam and Zhan, Tingting and Connors, Kevin and Malkani, Kabir and Hunt, Patrick and Boon, Maurits and Huntley, Colin
Obstructive sleep apnea during rapid eye movement sleep in patients with diabetic kidney disease.	2021	Journal of clinical sleep medicine : JCSM : official publication of the American Academy of Sleep Medicine	Nishimura, Akihiro and Kasai, Takatoshi and Matsumura, Kimio and Kikuno, Shota and Nagasawa, Kaoru and Okubo, Minoru and Narui, Koji and Mori, Yasumichi
Feasibility of unattended home sleep apnea testing in a cognitively impaired clinic population.	2021	Journal of clinical sleep medicine : JCSM : official publication of the American Academy of Sleep Medicine	Colelli, David R and Black, Sandra E and Masellis, Mario and Lam, Benjamin and Lim, Andrew S P and Boulos, Mark I
Randomized Controlled Trial of a Novel Communication Device Assessed During Noninvasive Ventilation Therapy.	2021	Chest	Wong, An-Kwok Ian and Cheung, Patricia C and Zhang, James and Cotsonis, George and Kutner, Michael and Gay, Peter C and Collop, Nancy A
The treatment of mild OSA with CPAP or mandibular advancement device and the effect on blood pressure and endothelial function after one year of treatment.	2021	Journal of clinical sleep medicine : JCSM : official publication of the American Academy of Sleep Medicine	Guimaraes, Thais Moura and Poyares, Dalva and Oliveira E Silva, Luciana and Luz, Gabriela and Coelho, Glaury and Dal Fabbro, Cibele and Tufik, Sergio and Bittencourt, Lia
Reducing cost and time to diagnosis and treatment of obstructive sleep apnea using ambulatory sleep study: a Singapore sleep centre experience.	2021	Sleep & breathing = Schlaf & Atmung	Phua, Chu Qin and Jang, Isabelle Jh and Tan, Kelvin Bryan and Hao, Ying and Senin, Siti Raudha Bte and Song, Pei Rong and Soh, Rui Ya and Toh, Song Tar
The effect of in-lab polysomnography and home sleep polygraphy on sleep position.	2021	Sleep & breathing = Schlaf & Atmung	Kukwa, Wojciech and Migacz, Ewa and Lis, Tomasz and Ishman, Stacey L
Risk factors of excessive daytime sleepiness in a prospective population-based cohort.	2021	Journal of sleep research	Berger, Mathieu and Hirotsu, Camila and Haba-Rubio, Jose and Betta, Monica and Bernardi, Giulio and Siclari, Francesca and Waeber, Gerard and Vollenweider, Peter and Marques-Vidal, Pedro and Heinzer, Raphael
Increased frequency of obstructive sleep apnea in the patients with systemic sclerosis.	2021	Sleep & breathing = Schlaf & Atmung	Gundogdu, Sule and Borekci, Sermin and Atahan, Ersan and Musellim, Benan
Pilot cohort study of obstructive sleep apnoea in community-dwelling people with schizophrenia.	2021	Irish journal of psychological medicine	Myles, H and Myles, N and Vincent, A D and Wittert, G and Adams, R and Chandratilleke, M and Liu, D and Mercer, J and Vakulin, A and Chai-Coetzer, C L and Galletly, C
Prevalence and predictors of Sleep Apnea in Atrial Fibrillation patients.	2020	La Tunisie medicale	Ben Halima, Manel and Sammoud, Kais and Ben Amar, Jihene and Boudiche, Selim and Rekik, Bassem and Mghaieth, Fethia and Ouali, Sana and Mourali, Mohamed Sami
High incidence of masked hypertension in patientswith obstructive sleep apnoea despite normal automatedoffice blood pressure measurement results.	2020	Advances in respiratory medicine	Sova, Milan and Genzor, Samuel and Sovova, Marketa and Sovova, Eliska and Moravcova, Katarina and Nadjarpour, Shayan and Zapletalova, Jana
Impact of Catheter Ablation on Sleep Quality and Relationship Between Sleep Stability and Recurrence of Paroxysmal Atrial Fibrillation After Successful Ablation: 24-Hour Holter-Based Cardiopulmonary Coupling Analysis.	2020	Journal of the American Heart Association	Kim, Woohyeun and Na, Jin Oh and Thomas, Robert J and Jang, Won Young and Kang, Dong Oh and Park, Yoonjee and Choi, Jah Yeon and Roh, Seung-Young and Choi, Cheol Ung and Kim, Jin Won and Kim, Eung Ju and Rha, Seung-Woon and Park, Chang Gyu and Seo, Hong Seog and Lim, Hong Euy
MicroRNA Profile of Cardiovascular Risk in Patients with Obstructive Sleep Apnea.	2020	Respiration; international review of thoracic diseases	Santamaria-Martos, Fernando and Benitez, Ivan and Pinilla, Lucia and Ortega, Francisco and Zapater, Andrea and Giron, Cristina and Minguez, Olga and Gomez, Silvia and Vaca, Rafaela and Fernandez-Real, Jose-Manuel and Barbe, Ferran and Sanchez-de-la-Torre, Manuel
Quantitative detection of sleep apnea with wearable watch device.	2020	PloS one	Hayano, Junichiro and Yamamoto, Hiroaki and Nonaka, Izumi and Komazawa, Makoto and Itao, Kenichi and Ueda, Norihiro and Tanaka, Haruhito and Yuda, Emi
Chronic non-cancer pain and its association with healthcare use and costs among individuals with obstructive sleep apnea.	2020	Pain management	Gandhi, Aakash Bipin and Slejko, Julia F and Villalonga-Olives, Ester and Wickwire, Emerson M and Olopoenia, Abisola and Onukwugha, Eberechukwu
Optimal Continuous Positive Airway Pressure Treatment of Obstructive Sleep Apnea Reduces Daytime Resting Heart Rate in Prediabetes: A Randomized Controlled Study.	2020	Journal of the American Heart Association	Pamidi, Sushmita and Chapotot, Florian and Wroblewski, Kristen and Whitmore, Harry and Polonsky, Tamar and Tasali, Esra
The Economic Burden of Comorbid Obstructive Sleep Apnea Among Patients with Chronic Obstructive Pulmonary Disease.	2020	Journal of managed care & specialty pharmacy	Hong, Yoon Duk and Onukwugha, Eberechukwu and Slejko, Julia F
In-Ear SpO2: A Tool for Wearable, Unobtrusive Monitoring of Core Blood Oxygen Saturation.	2020	Sensors (Basel, Switzerland)	Davies, Harry J and Williams, Ian and Peters, Nicholas S and Mandic, Danilo P
[Sleep efficiency in level II polysomnography of hospitalized and outpatients].	2020	Eficiencia del sueno en la polisomnografia nivel II de pacientes ambulatorios y hospitalizados.	Blanco, Magali and Ernst, Glenda and Valiensi, Stella and Berrozpe, Elda and Martinez, Oscar and Borsini, Eduardo
Case studies in physiology: Nocturnal cardiorespiratory adaptive differences between an Italian trekker and a Nepali guide.	2020	Physiological reports	Bondi, Danilo and Bhandari, Suwas and Verratti, Vittore
[Diagnostic work-up in central retinal artery occlusion and ischemic optic neuropathy - what is important?].	2020	Akute okulare Ischamien - was ist wichtig in der internistischen Diagnostik?	Lottspeich, Christian and Mackert, Marc J and Hoffmann, Ulrich and Czihal, Michael
Long-term variations of arterial stiffness in patients with obesity and obstructive sleep apnea treated with continuous positive airway pressure.	2020	PloS one	Galerneau, Louis-Marie and Bailly, Sebastien and Borel, Jean-Christian and Jullian-Desayes, Ingrid and Joyeux-Faure, Marie and Benmerad, Meriem and Bonsignore, Marisa R and Tamisier, Renaud and Pepin, Jean-Louis
Renal denervation as a synergistic tool for the treatment of polymorphic ventricular ectopic beats: A case report.	2020	Medicine	Kiuchi, Marcio Galindo and Chen, Shaojie and Villacorta, Humberto and Carnagarin, Revathy and Nolde, Janis M and Matthews, Vance B and Schlaich, Markus P
Translation and cultural adaptation of the Sleep Apnea Clinical Score for use in Brazil.	2020	Jornal brasileiro de pneumologia : publicacao oficial da Sociedade Brasileira de Pneumologia e Tisilogia	Lapas, Veronica Sobral Camara and Faria, Anamelia Costa and Rufino, Rogerio Lopes and Costa, Claudia Henrique da
Combined nocturnal pulse oximetry and questionnaire-based obstructive sleep apnea screening - A cohort study.	2020	Sleep medicine	Mashaqi, Saif and Staebler, Danelle and Mehra, Reena
Obstructive Sleep Apnea and Pain Intensity in Young Adults.	2020	Annals of the American Thoracic Society	Athar, Wardah and Card, Mary E and Charokopos, Antonios and Akgun, Kathleen M and DeRycke, Eric C and Haskell, Sally G and Yaggi, Henry K and Bastian, Lori A
Defining Occupational Competence and Occupational Identity in the Context of Recovery in Schizophrenia.	2020	The American journal of occupational therapy : official publication of the American Occupational Therapy Association	Tan, Bhing-Leet and Zhen Lim, Madeline Wei and Xie, Huiting and Li, Ziqiang and Lee, Jimmy
Prevalence of obstructive sleep apnea in female patients with fibromyalgia.	2020	Saudi medical journal	Mutlu, Pinar and Zateri, Coskun and Zohra, Ali and Ozerdogan, Ozgur and Mirici, Arzu N
[Assessment of the clinical efficacy of telemonitoring and distant counseling in patients with uncontrolled hypertension].	2020	Terapevticheskii arkhiv	Ionov, M V and Zhukova, O V and Zvartau, N E and Kurapeev, D I and Yudina, Y S and Konradi, A O
Sleep-Disordered Breathing and 24-Hour Ambulatory Blood Pressure Monitoring in Renal Transplant Patients: Longitudinal Study.	2020	Journal of the American Heart Association	Mallamaci, Francesca and Tripepi, Rocco and D'Arrigo, Graziella and Panuccio, Vincenzo and Parlongo, Giovanna and Caridi, Graziella and Versace, Maria Carmela and Parati, Gianfranco and Tripepi, Giovanni and Zoccali, Carmine
Impact of Sleep-Disordered Breathing on Functional Outcomes in Ischemic Stroke: A Cardiopulmonary Coupling Analysis.	2020	Stroke	Kang, Dong Oh and Kim, Chi Kyung and Park, Yoonjee and Jang, Won Young and Kim, Woohyeun and Choi, Jah Yeon and Roh, Seung-Young and Choi, Cheol Ung and Kim, Eung Ju and Rha, Seung-Woon and Park, Chang Gyu and Seo, Hong Seog and Oh, Kyungmi and Na, Jin Oh
Association of Obstructive Sleep Apnea With Nighttime Blood Pressure in African Americans: The Jackson Heart Study.	2020	American journal of hypertension	Thomas, Stephen Justin and Johnson, Dayna A and Guo, Na and Abdalla, Marwah and Booth, John N and Spruill, Tanya M and Jackson, Chandra L and Yano, Yuichiro and Sims, Mario and Calhoun, David and Muntner, Paul and Redline, Susan
Continuous Positive Airway Pressure Tames the Heart.	2020	Annals of the American Thoracic Society	Foo, Andrea Zhi Xin and Soh, Rui Ya and Hsu, Ann Ling Anne
Long-term Noninvasive Ventilation in Obesity Hypoventilation Syndrome Without Severe OSA: The Pickwick Randomized Controlled Trial.	2020	Chest	Masa, Juan F and Benitez, Ivan and Sanchez-Quiroga, Maria A and Gomez de Terreros, Francisco J and Corral, Jaime and Romero, Auxiliadora and Caballero-Eraso, Candela and Alonso-Alvarez, Maria L and Ordax-Carbajo, Estrella and Gomez-Garcia, Teresa and Gonzalez, Monica and Lopez-Martin, Soledad and Marin, Jose M and Marti, Sergi and Diaz-Cambriles, Trinidad and Chiner, Eusebi and Egea, Carlos and B…
Sleep Disordered Breathing in Hospitalized African-Americans.	2020	Journal of the National Medical Association	Rives-Sanchez, Marisela and Quintos, Abigail and Prillaman, Barbara and Willes, Leslee and Swaminathan, Neeraja and Niroula, Abesh and Alqsous, Nabeel and Sharma, Sunil
Automatic detection algorithm for establishing standard to identify "surge blood pressure".	2020	Medical & biological engineering & computing	Kokubo, Ayako and Kuwabara, Mitsuo and Nakajima, Hiroshi and Tomitani, Naoko and Yamashita, Shingo and Shiga, Toshikazu and Kario, Kazuomi
Relationship between sleep disturbances, lipid profile and insulin sensitivity in type 1 diabetic patients: a cross-sectional study.	2020	Archives of endocrinology and metabolism	Mattos, Ana Carolina Musser Tavares de and Campos, Yuri Sofiati and Fiorini, Vitoria Oliveira and Sab, Yasmin and Tavares, Bruna Landeiro and Velarde, Luis Guillermo Coca and Lima, Giovanna Aparecida Balarini and Cruz Filho, Rubens Antunes da
Is Sleep Quality Impaired and Is There Increased Risk of Obstructive Sleep Apnea Syndrome in Patients With Compensated Liver Cirrhosis?.	2020	Gastroenterology nursing : the official journal of the Society of Gastroenterology Nurses and Associates	Bueno, Camila Guarnieri Ribeiro and Andrechuk, Carla Renata Silva and Ceolim, Maria Filomena
Prevalence of Screening High Risk of Obstructive Sleep Apnea Among Urogynecology Patients.	2020	Female pelvic medicine & reconstructive surgery	Myer, Emily N B and Long, Annelise and Cooper, Conisha and Fashokun, Tola and Abernethy, Melinda and Chen, Chi Chiung Grace
A machine learning-based test for adult sleep apnoea screening at home using oximetry and airflow.	2020	Scientific reports	Alvarez, Daniel and Cerezo-Hernandez, Ana and Crespo, Andrea and Gutierrez-Tobal, Gonzalo C and Vaquerizo-Villar, Fernando and Barroso-Garcia, Veronica and Moreno, Fernando and Arroyo, C Ainhoa and Ruiz, Tomas and Hornero, Roberto and Del Campo, Felix
Childhood OSA is an independent determinant of blood pressure in adulthood: longitudinal follow-up study.	2020	Thorax	Chan, Kate Ching-Ching and Au, Chun Ting and Hui, Lai Ling and Wing, Yun Kwok and Li, Albert Martin
Association of Sleep Characteristics With Nocturnal Hypertension and Nondipping Blood Pressure in the CARDIA Study.	2020	Journal of the American Heart Association	Thomas, S Justin and Booth, John N 3rd and Jaeger, Byron C and Hubbard, Demetria and Sakhuja, Swati and Abdalla, Marwah and Lloyd-Jones, Donald M and Buysse, Daniel J and Lewis, Core E and Shikany, James M and Schwartz, Joseph E and Shimbo, Daichi and Calhoun, David and Muntner, Paul and Carnethon, Mercedes R
Venous thromboembolism following 672,495 primary total shoulder and elbow replacements: Meta-analyses of incidence, temporal trends and potential risk factors.	2020	Thrombosis research	Kunutsor, Setor K and Barrett, Matthew C and Whitehouse, Michael R and Blom, Ashley W
Predicting Obstructive Sleep Apnea Status With the Reflux Symptom Index in a Sleep Study Population.	2020	The Laryngoscope	Teklu, Meron and Gouveia, Christopher J and Yalamanchili, Amulya and Ghadersohi, Saied and Price, Caroline P E and Bove, Michiel and Attarian, Hrayr P and Tan, Bruce K
Sleep position and breathing in late pregnancy and perinatal outcomes.	2020	Journal of clinical sleep medicine : JCSM : official publication of the American Academy of Sleep Medicine	Dunietz, Galit Levi and Sever, Orna and DeRowe, Ari and Tauman, Riva
Er:YAG laser for snoring: a systemic review and meta-analysis.	2020	Lasers in medical science	Neruntarat, Chairat and Khuancharee, Kitsarawut and Shoowit, Parkkapus
Obstructive sleep apnea and liver injury in severely obese patients with nonalcoholic fatty liver disease.	2020	Sleep & breathing = Schlaf & Atmung	Zhang, Li and Zhang, Xiaolei and Meng, Hua and Li, Yiming and Han, Teng and Wang, Chen
Reliability of Home Nocturnal Oximetry in the Diagnosis of Overlap Syndrome in COPD.	2020	Respiration; international review of thoracic diseases	Lajoie, Annie-Christine and Series, Frederic and Bernard, Sarah and Bernard, Emmanuelle and Santaolalla, Carlos Javier Egea and Abad Fernandez, Araceli and Maltais, Francois and Lacasse, Yves
Assessment of Mandibular Movement Monitoring With Machine Learning Analysis for the Diagnosis of Obstructive Sleep Apnea.	2020	JAMA network open	Pepin, Jean-Louis and Letesson, Clement and Le-Dong, Nhat Nam and Dedave, Antoine and Denison, Stephane and Cuthbert, Valerie and Martinot, Jean-Benoit and Gozal, David
Accuracy of WatchPAT for the Diagnosis of Obstructive Sleep Apnea in Patients with Chronic Obstructive Pulmonary Disease.	2020	COPD	Jen, R and Orr, J E and Li, Y and DeYoung, P and Smales, E and Malhotra, A and Owens, R L
[Outpatient hysterectomy: criteria for acceptability and feasibility, survey among 152 surgeons].	2020	Criteres d'acceptabilite et de faisabilite de l'hysterectomie en ambulatoire, enquete aupres de 152 chirurgiens.	Foulon, A and Dolivet, E and Chevreau, J and Pizzoferrato, A-C and Simonet, T and Fauvet, R
Life-threatening cardiac arrhythmias in congenital central hypoventilation syndrome.	2020	European journal of pediatrics	Laifman, Eric and Keens, Thomas G and Bar-Cohen, Yaniv and Perez, Iris A
Impact of Bariatric Surgery on Atrial Fibrillation Type.	2020	Circulation. Arrhythmia and electrophysiology	Donnellan, Eoin and Wazni, Oussama M and Elshazly, Mohamed and Kanj, Mohamed and Hussein, Ayman A and Baranowski, Bryan and Kochar, Arshneel and Trulock, Kevin and Aminian, Ali and Schauer, Philip and Jaber, Wael and Saliba, Walid I
Supreme TM laryngeal mask airway insertion requires a lower concentration of sevoflurane than ProSeal TM laryngeal mask airway insertion during target-controlled remifentanil infusion: a prospective randomised controlled study.	2020	BMC anesthesiology	Monteserin-Matesanz, Cristina and Gonzalez, Tatiana and Anadon-Baselga, Maria Jose and Zaballos, Matilde
Predictors of in-laboratory polysomnography attendance in a cohort of patients with stroke or TIA.	2020	Sleep medicine	MacDonald, Alex A and Rajendram, Phavalan and Kamra, Maneesha and Murray, Brian J and MacDonald, Penny A and Boulos, Mark I
A Multidisciplinary Perioperative Intervention to Improve Positive Airway Pressure Adherence in Patients With Obstructive Sleep Apnea: A Case Series.	2020	A&A practice	Wong, Jimmy K and Rodriguez, Elayne M and Wee-Tom, Bradford and Lejano, Michael and Kushida, Clete A and Howard, Steven K and Memtsoudis, Stavros G and Mariano, Edward R
Accurate Deep Learning-Based Sleep Staging in a Clinical Population With Suspected Obstructive Sleep Apnea.	2020	IEEE journal of biomedical and health informatics	Korkalainen, Henri and Aakko, Juhani and Nikkonen, Sami and Kainulainen, Samu and Leino, Akseli and Duce, Brett and Afara, Isaac O and Myllymaa, Sami and Toyras, Juha and Leppanen, Timo
Effects of acupuncture on obstructive sleep apnea severity, blood pressure control and quality of life in patients with hypertension: A randomized controlled trial.	2020	Journal of sleep research	Silva, Marcus Vinicius F P and Lustosa, Thais C and Arai, Victor J and Couto Patriota, Tarcya L G and Lira, Maria P F and Lins-Filho, Ozeas L and Chalegre, Sintya T and B B A S, Kamilla and Secundo, Isaac V and Pedrosa, Rodrigo P
A Retrospective Study to Identify Novel Factors Associated with Post-stroke Anxiety.	2020	Journal of stroke and cerebrovascular diseases : the official journal of National Stroke Association	Sanner Beauchamp, Jennifer E and Casameni Montiel, Tahani and Cai, Chunyan and Tallavajhula, Sudha and Hinojosa, Evelyn and Okpala, Munachi N and Vahidy, Farhaan S and Savitz, Sean I and Sharrief, Anjail Z
Severe OSA Leading to Long Pauses in 24-h Holter ECG Reversed with CPAP.	2020	Current cardiology reviews	Mukhopadhyay, Mainak and Roy, Sayak and Bera, Mridul and Bhattacharya, Guruprasad
Polysomnographic and psychometric correlates of napping in primary insomnia patients.	2020	Nordic journal of psychiatry	Mazza, Marianna and Lapenta, Leonardo and Losurdo, Anna and Marano, Giuseppe and Testani, Elisa and Janiri, Luigi and Mazza, Salvatore and Della Marca, Giacomo
Effects of acute exposure to moderate altitude on blood pressure and sleep breathing patterns.	2020	International journal of cardiology	Torlasco, Camilla and Bilo, Grzegorz and Giuliano, Andrea and Soranna, Davide and Ravaro, Silvia and Oliverio, Giorgio and Faini, Andrea and Zambon, Antonella and Lombardi, Carolina and Parati, Gianfranco
Unattended sleep study in screening for sleep apnea in the acute phase of ischemic stroke.	2020	Sleep medicine	Huhtakangas, Jaana K and Huhtakangas, Juha and Bloigu, Risto and Saaresranta, Tarja
A randomized controlled trial on ambulatory blood pressure lowering effect of CPAP in patients with obstructive sleep apnea and nocturnal hypertension.	2020	Blood pressure	Chen, Qi and Cheng, Yi-Bang and Shen, Meng and Yin, Bin and Yi, Hua-Hua and Feng, Jing and Li, Min and Li, Qing-Yun and Li, Yan and Wang, Ji-Guang
Bedside approach in the diagnosis obstructive sleep apnea using postprandial oximetry testing: A comparative study with polysomnography.	2020	The clinical respiratory journal	Saricam, Ersin and Yalcinkaya, Esin and Basay, Nihal
Association of sleep-disordered breathing with total healthcare costs and utilization in older men: the Outcomes of Sleep Disorders in Older Men (MrOS Sleep) study.	2020	Sleep	Vo, Tien N and Kats, Allyson M and Langsetmo, Lisa and Taylor, Brent C and Schousboe, John T and Redline, Susan and Kunisaki, Ken M and Stone, Katie L and Ensrud, Kristine E
Predictors of Intraprocedural Respiratory Bronchoscopy Complications.	2020	Journal of bronchology & interventional pulmonology	May, Anna M and Kazakov, Jordan and Strohl, Kingman P
Detecting central sleep apnea in adult patients using WatchPAT-a multicenter validation study.	2020	Sleep & breathing = Schlaf & Atmung	Pillar, Giora and Berall, Murray and Berry, Richard and Etzioni, Tamar and Shrater, Noam and Hwang, Dennis and Ibrahim, Marai and Litman, Efrat and Manthena, Prasanth and Koren-Morag, Nira and Rama, Anil and Schnall, Robert P and Sheffy, Koby and Spiegel, Rebecca and Tauman, Riva and Penzel, Thomas
Ambulatory detection of sleep apnea using a non-contact biomotion sensor.	2020	Journal of sleep research	Crinion, Sophie J and Tiron, Roxana and Lyon, Graeme and Zaffaroni, Alberto and Kilroy, Hannah and Doheny, Emer and O'Hare, Emer and Boyle, Patricia and Russell, Audrey and Traynor, Mark and Kent, Brian D and Ryan, Silke and McNicholas, Walter T
Chronic Insomnia in Patients With Parkinson Disease: Which Associated Factors Are Relevant?.	2020	Journal of geriatric psychiatry and neurology	Sobreira-Neto, Manoel Alves and Pena-Pereira, Marcio Alexandre and Sobreira, Emmanuelle Silva Tavares and Chagas, Marcos Hortes Nisihara and de Almeida, Carlos Mauricio Oliveira and Fernandes, Regina Maria Franca and Tumas, Vitor and Eckeli, Alan Luiz
Evaluation of knowledge level related to obstructive sleep apnea syndrome.	2019	Nigerian journal of clinical practice	Senturk, H and Eryilmaz, M A and Vatansev, H and Pekgor, S
Resistant hypertension and obstructive sleep apnea syndrome in therapy with continuous positive airway pressure: evaluation of blood pressure, cardiovascular risk markers and exercise tolerance.	2019	European review for medical and pharmacological sciences	Lai, S and Mordenti, M and Mangiulli, M and Villani, T and Arcieri, E and Steffanina, A and Schiavetto, S and Di Paolo, M and Galani, A and Vaccaro, F and Palange, P
Validation of Fitbit Charge 2 and Fitbit Alta HR Against Polysomnography for Assessing Sleep in Adults With Obstructive Sleep Apnea.	2019	Journal of clinical sleep medicine : JCSM : official publication of the American Academy of Sleep Medicine	Moreno-Pino, Fernando and Porras-Segovia, Alejandro and Lopez-Esteban, Pilar and Artes, Antonio and Baca-Garcia, Enrique
A 44-Year-Old Man With Dyspnea and a Pulmonary Artery Filling Defect.	2019	Chest	Ziatabar, Sally and Rabii, Kevin and Oron, Maly N and Shah, Varun and Altschul, Erica and Ishikawa, Oki and Gabra, Nader Ishak and Mahmoud, Omar H and Mina, Bushra A
Nocturnal dialysis improves sleep apnea more than daytime dialysis: a meta-analysis of crossover studies.	2019	Sleep medicine	Lavoie, Matthew R and Patel, Jagatkumar A and Camacho, Macario
Effect of continuous positive airway pressure on respiratory drive in patients with obstructive sleep apnea.	2019	Sleep medicine	Radovanovic, Dejan and Rizzi, Maurizio and Airoldi, Andrea and Mantero, Marco and Di Marco, Fabiano and Raccanelli, Rita and Santus, Pierachille
Self-Reported Daytime Sleepiness and Sleep-Disordered Breathing in Patients With Atrial Fibrillation: SNOozE-AF.	2019	The Canadian journal of cardiology	Kadhim, Kadhim and Middeldorp, Melissa E and Elliott, Adrian D and Jones, Dione and Hendriks, Jeroen M L and Gallagher, Celine and Arzt, Michael and McEvoy, R Doug and Antic, Nick A and Mahajan, Rajiv and Lau, Dennis H and Nalliah, Chrishan and Kalman, Jonathan M and Sanders, Prashanthan and Linz, Dominik
Obstructive sleep apnea and Parkinson's disease: characteristics and associated factors.	2019	Arquivos de neuro-psiquiatria	Sobreira-Neto, Manoel Alves and Pena-Pereira, Marcio Alexandre and Sobreira, Emmanuelle Silva Tavares and Chagas, Marcos Hortes Nisihara and Almeida, Carlos Mauricio Oliveira de and Fernandes, Regina Maria Franca and Tumas, Vitor and Eckeli, Alan Luiz
Blood pressure response to treatment of obese vs non-obese adults with sleep apnea.	2019	Journal of clinical hypertension (Greenwich, Conn.)	Kuna, Samuel T and Townsend, Raymond R and Keenan, Brendan T and Maislin, David and Gislason, Thorarinn and Benediktsdottir, Bryndis and Gudmundsdottir, Sigrun and Arnardottir, Erna Sif and Sifferman, Andrea and Staley, Beth and Pack, Frances M and Guo, Xiaofeng and Schwab, Richard J and Maislin, Greg and Chirinos, Julio A and Pack, Allan I
Artificial neural network analysis of the oxygen saturation signal enables accurate diagnostics of sleep apnea.	2019	Scientific reports	Nikkonen, Sami and Afara, Isaac O and Leppanen, Timo and Toyras, Juha
Prevalence, Characteristics, and Association of Obstructive Sleep Apnea with Blood Pressure Control in Patients with Resistant Hypertension.	2019	Annals of the American Thoracic Society	Sapina-Beltran, Esther and Torres, Gerard and Benitez, Ivan and Fortuna-Gutierrez, Ana Maria and Marquez, Paola Ponte and Masa, Juan Fernando and Corral-Penafiel, Jaime and Drager, Luciano F and Cabrini, Mayara and Felez, Miguel and Vazquez, Susana and Abad, Jorge and Lee, Chi-Hang and Aung, Aye Thandar and Garcia-Rio, Francisco and Casitas, Raquel and Sanchez-de-la-Torre, Manuel and Gaeta, Anna …
Nondipping Nocturnal Blood Pressure Predicts Sleep Apnea in Patients With Hypertension.	2019	Journal of clinical sleep medicine : JCSM : official publication of the American Academy of Sleep Medicine	Crinion, Sophie J and Ryan, Silke and Kleinerova, Jana and Kent, Brian D and Gallagher, Joseph and Ledwidge, Mark and McDonald, Kenneth and McNicholas, Walter T
Sleep disturbances in Wolfram syndrome.	2019	Orphanet journal of rare diseases	Licis, Amy and Davis, Gabriel and Eisenstein, Sarah A and Lugar, Heather M and Hershey, Tamara
Design and Evaluation of a Non-ContactBed-Mounted Sensing Device for AutomatedIn-Home Detection of Obstructive Sleep Apnea:A Pilot Study.	2019	Biosensors	Mosquera-Lopez, Clara and Leitschuh, Joseph and Condon, John and Hagen, Chad C and Rajhbeharrysingh, Uma and Hanks, Cody and Jacobs, Peter G
Magnitude and Determinants of Patients at Risk of Developing Obstructive Sleep Apnea in a Non-Communicable Disease Clinic.	2019	Medicina (Kaunas, Lithuania)	Mathiyalagen, Prakash and Govindasamy, Venkatesh and Rajagopal, Anandaraj and Vasudevan, Kavita and Gunasekaran, Kalaipriya and Yadav, Dhananjay
The association of serotonin reuptake inhibitors and benzodiazepines with ictal central apnea.	2019	Epilepsy & behavior : E&B	Lacuey, Nuria and Martins, Rita and Vilella, Laura and Hampson, Johnson P and Rani, M R Sandhya and Strohl, Kingman and Zaremba, Anita and Hampson, Jaison S and Sainju, Rup K and Friedman, Daniel and Nei, Maromi and Scott, Catherine and Gehlbach, Brian K and Hupp, Norma J and Schuele, Stephan and Ogren, Jennifer and Harper, Ronald M and Allen, Luke and Diehl, Beate and Bateman, Lisa M and Devinsk…
Continuous Positive Airway Pressure Therapy Restores Cardiac Mechanical Function in Patients With Severe Obstructive Sleep Apnea: A Randomized, Sham-Controlled Study.	2019	Journal of the American Society of Echocardiography : official publication of the American Society of Echocardiography	Kim, Darae and Shim, Chi Young and Cho, Yang-Je and Park, Sungha and Lee, Chan Joo and Park, Joo Hee and Cho, Hyoung Joo and Ha, Jong-Won and Hong, Geu-Ru
Real-World Data in Support of Short Sleep Duration with Poor Glycemic Control, in People with Type 2 Diabetes Mellitus.	2019	Journal of diabetes research	Martorina, Wagner and Tavares, Almir
Extensive Phenotyping for Potential Weight-Inducing Factors in an Outpatient Population with Obesity.	2019	Obesity facts	Savas, Mesut and Wester, Vincent L and Visser, Jenny A and Kleinendorst, Lotte and van der Zwaag, Bert and van Haelst, Mieke M and van den Akker, Erica L T and van Rossum, Elisabeth F C
Validation of NoSAS (Neck, Obesity, Snoring, Age, Sex) score as a screening tool for obstructive sleep apnea: Analysis in a sleep clinic.	2019	Pulmonology	Coutinho Costa, J and Rebelo-Marques, A and Machado, J N and Gama, J M R and Santos, C and Teixeira, F and Moita, J
Sleep-Disordered Breathing Is Associated with Metabolic Syndrome in Outpatients with Diabetes Mellitus Type 2.	2019	Journal of diabetes research	Neumann, K and Arzt, M and Heid, I and Boger, C and Stadler, S
Tetanus presenting primarily as periocular discomfort in a patient who underwent surgery for sleep apnea: A case report and brief literature review.	2019	Medicine	Park, Donghwi and Kim, Jung Soo and Heo, Sung Jae
Limited ambulatory night sleep testing in patients with a suspicion of sleep apnoea syndrome: Is its indication tenable?.	2019	Limitovana ambulantni nocni monitorace spanku u pacientu s podezrenim na syndrom obstrukcni spankove apnoe: Je dostatecne indikovana?	Sova, Milan and Genzor, Samuel and Palyzova, Petra and Zapletalova, Jana and Asswad, Amjad Ghazal and Kolek, Vitezslav
Prevalence, Effect on Functional Outcome, and Treatment of Sleep-Disordered Breathing in Patients With Subacute Stroke.	2019	Journal of clinical sleep medicine : JCSM : official publication of the American Academy of Sleep Medicine	Matsuura, Daisuke and Otaka, Yohei and Kamigaichi, Rie and Honaga, Kaoru and Kondo, Kunitsugu and Liu, Meigen
The association between obstructive sleep apnea and hearing loss: a cross-sectional analysis.	2019	European archives of oto-rhino-laryngology : official journal of the European Federation of Oto-Rhino-Laryngological Societies (EUFOS) : affiliated with the German Society for Oto-Rhino-Laryngology - Head and Neck Surgery	Kayabasi, Serkan and Hizli, Omer and Yildirim, Guven
Severity of obstructive sleep apnea is associated with the nocturnal fluctuation of pulse rate, but not with that of blood pressure, in older hypertensive patients receiving calcium channel blockers.	2019	Geriatrics & gerontology international	Nozato, Satoko and Yamamoto, Koichi and Nozato, Yoichi and Akasaka, Hiroshi and Hongyo, Kazuhiro and Takeda, Masao and Takami, Yoichi and Takeya, Yasushi and Sugimoto, Ken and Ito, Norihisa and Rakugi, Hiromi
Preterm birth and risk of sleep-disordered breathing from childhood into mid-adulthood.	2019	International journal of epidemiology	Crump, Casey and Friberg, Danielle and Li, Xinjun and Sundquist, Jan and Sundquist, Kristina
Automated sleep stage classification based on tracheal body sound and actigraphy.	2019	German medical science : GMS e-journal	Kalkbrenner, Christoph and Brucher, Rainer and Kesztyus, Tibor and Eichenlaub, Manuel and Rottbauer, Wolfgang and Scharnbeck, Dominik
Cardiorespiratory fitness and long-term risk of sleep apnea: A national cohort study.	2019	Journal of sleep research	Crump, Casey and Sundquist, Jan and Winkleby, Marilyn A and Sundquist, Kristina
Sleep Apnea Multilevel Surgery (SAMS) trial protocol: a multicenter randomized clinical trial of upper airway surgery for patients with obstructive sleep apnea who have failed continuous positive airway pressure.	2019	Sleep	Carney, A Simon and Antic, Nick A and Catcheside, Peter G and Li Chai-Coetzer, Ching and Cistulli, Peter A and Kaambwa, Billingsley and MacKay, Stuart G and Pinczel, Alison J and Weaver, Edward M and Woodman, Richard J and Woods, Charmaine M and McEvoy, R Doug
The STOP-Bang and Berlin questionnaires to identify obstructive sleep apnoea in Alzheimer's disease patients.	2019	Sleep medicine	Jorge, Carme and Benitez, Ivan and Torres, Gerard and Dakterzada, Faride and Minguez, Olga and Huerto, Raquel and Pujol, Montse and Carnes, Anna and Gaeta, Anna Michela and Dalmases, Mireia and Gibert, Aurora and Sanchez de la Torres, Manuel and Barbe, Ferran and Pinol-Ripoll, Gerard
Sleepless nights and sleepy days: a qualitative study exploring the experiences of patients with chronic heart failure and newly verified sleep-disordered breathing.	2019	Scandinavian journal of caring sciences	Gullvag, Marianne and Gjeilo, Kari Hanne and Falun, Nina and Norekval, Tone M and Mo, Rune and Brostrom, Anders
Normotensive patients with obstructive sleep apnoea: changes in 24-h ambulatory blood pressure monitoring with continuous positive airway pressure treatment.	2019	Journal of hypertension	Sapina-Beltran, Esther and Santamaria-Martos, Fernando and Benitez, Ivan and Torres, Gerard and Masa, Juan F and Sanchez-de-la-Torre, Manuel and Barbe, Ferran and Dalmases, Mireia
Relationship between neuroticism and sleep quality among asthma patients: the mediation effect of mindfulness.	2019	Sleep & breathing = Schlaf & Atmung	Zhao, Di and Wang, Huijun and Feng, Xiujuan and Lv, Gaorong and Li, Ping
The role of home sleep testing for evaluation of patients with excessive daytime sleepiness: focus on obstructive sleep apnea and narcolepsy.	2019	Sleep medicine	Rosenberg, Russell and Hirshkowitz, Max and Rapoport, David M and Kryger, Meir
The effect of atrial fibrillation intervention on nocturnal respiratory events in elderly patients with persistent AF.	2019	The clinical respiratory journal	Eysenck, William and Sulke, Neil and Freemantle, Nick and Patel, Nikhil R and Furniss, Steve S and Veasey, Rick A
Screening for High Risk of Sleep Apnea in an Ambulatory Care Setting in Saudi Arabia.	2019	International journal of environmental research and public health	Ahmad, Adeel Nazir and McLeod, Geraldine and Al Zahrani, Nada and Al Zahrani, Haneen
Surgeon use of medical jargon with parents in the outpatient setting.	2019	Patient education and counseling	Links, A R and Callon, W and Wasserman, C and Walsh, J and Beach, M C and Boss, E F
Effect of continuous positive airway pressure in patients with true refractory hypertension and sleep apnea: a post-hoc intention-to-treat analysis of the HIPARCO randomized clinical trial.	2019	Journal of hypertension	Navarro-Soriano, Cristina and Martinez-Garcia, Miguel-Angel and Torres, Gerard and Barbe, Ferran and Caballero-Eraso, Candela and Lloberes, Patricia and Diaz Cambriles, Trinidad and Somoza, Maria and Masa, Juan F and Gonzalez, Monica and Manas, Eva and de la Pena, Monica and Garcia-Rio, Francisco and Montserrat, Josep M and Muriel, Alfonso and Oscullo, Grace and Feced Olmos, Laura and Garcia-Orte…
Torus mandibularis affects the severity and position-dependent sleep apnoea in non-obese patients.	2019	Clinical otolaryngology : official journal of ENT-UK ; official journal of Netherlands Society for Oto-Rhino-Laryngology & Cervico-Facial Surgery	Ahn, Sang Hyeon and Ha, Jong-Gyun and Kim, Jin Won and Lee, Young Woo and Yoon, Joo-Heon and Kim, Chang-Hoon and Cho, Hyung-Ju
Effects of Adaptive Servoventilation Therapy for Central Sleep Apnea on Health Care Utilization and Mortality: A Population-Based Study.	2019	Journal of clinical sleep medicine : JCSM : official publication of the American Academy of Sleep Medicine	Mansukhani, Meghna P and Kolla, Bhanu Prakas and Naessens, James M and Gay, Peter C and Morgenthaler, Timothy I
Symptoms During CPAP Therapy Are the Major Reason for Contacting the Sleep Unit Between Two Routine Contacts.	2019	Journal of clinical sleep medicine : JCSM : official publication of the American Academy of Sleep Medicine	Avellan-Hietanen, Heidi and Brander, Pirkko and Bachour, Adel
Impact of Personal Health Records and Wearables on Health Outcomes and Patient Response: Three-Arm Randomized Controlled Trial.	2019	JMIR mHealth and uHealth	Kim, Jeong-Whun and Ryu, Borim and Cho, Seoyoon and Heo, Eunyoung and Kim, Yoojung and Lee, Joongseek and Jung, Se Young and Yoo, Sooyoung
Single-center experience of the FIRM technique to ablate paroxysmal and persistent atrial fibrillation.	2019	Journal of cardiovascular electrophysiology	Henley, Patrick and Foreman, Jason R and Padanilam, Benzy J and Nair, Girish V and Olson, Jeff A and Joshi, Sandeep and Aziz, Zaid and Foster, Todd and Prystowsky, Eric N
Obstructive sleep apnea is associated with nonsustained ventricular tachycardia in patients with hypertrophic obstructive cardiomyopathy.	2019	Heart rhythm	Wang, Shengwei and Cui, Hao and Song, Changpeng and Zhu, Changsheng and Wu, Rong and Meng, Liukun and Yu, Qinjun and Huang, Xiaohong and Wang, Shuiyun
The relationship between obstructive sleep apnea and insomnia: a population-based cross-sectional polysomnographic study.	2019	Sleep medicine	Uhlig, B L and Hagen, K and Engstrom, M and Stjern, M and Gravdahl, G B and Sand, T
Risk factors for admission after shoulder arthroscopy.	2019	Journal of shoulder and elbow surgery	Christian, Robert A and Gibbs, Daniel B and Nicolay, Richard W and Selley, Ryan S and Saltzman, Matthew D
The Influence of Sleep Apnea on 24-Hour and Nocturnal ECG and Blood Pressure Parameters in Patients with Acute Heart Failure.	2019	Medical principles and practice : international journal of the Kuwait University, Health Science Centre	Frigy, Attila and Varga, Irma and Fogarasi, Zoltan and Belenyi, Boglarka and Kocsis, Ildiko
Bimaxillary Orthognathic Surgery Is Associated With an Increased Risk of Early Complications.	2019	The Journal of craniofacial surgery	Kantar, Rami S and Cammarata, Michael J and Rifkin, William J and Alfonso, Allyson R and DeMitchell-Rodriguez, Evellyn M and Noel, Daphney Y and Greenfield, Jason A and Levy-Lambert, Dina and Rodriguez, Eduardo D
Obstructive sleep apnea as a predictor of reduced heart rate variability.	2019	Sleep medicine	Urbanik, Dominika and Gac, Pawel and Martynowicz, Helena and Poreba, Malgorzata and Podgorski, Maciej and Negrusz-Kawecka, Marta and Mazur, Grzegorz and Sobieszczanska, Malgorzata and Poreba, Rafal
Prevalence of sleep-disordered breathing among women working in the aged care services in Japan.	2019	International archives of occupational and environmental health	Suzuki, Yuka and Ikeda, Ai and Wada, Hiroo and Maruyama, Koutatsu and Miyachi, Narihisa and Filomeno, Ronald and Suzuki, Yohei and Ikeda, Satomi and Hashimoto, Yumi and Koyama, Yasunari and Tanigawa, Takeshi
Factors related to excessive sleepiness in patients with Parkinson's disease.	2019	Neurological research	Sobreira-Neto, Manoel Alves and Pena-Pereira, Marcio Alexandre and Sobreira, Emmanuelle Silva Tavares and Chagas, Marcos Hortes Nisihara and de Almeida, Carlos Mauricio Oliveira and Fernandes, Regina Maria Franca and Tumas, Vitor and Eckeli, Alan Luiz
Assessing Burden of Care in the Patient With Cleft Lip and Palate: Factors Influencing Completion and Noncompletion of Nasoalveolar Molding.	2019	The Cleft palate-craniofacial journal : official publication of the American Cleft Palate-Craniofacial Association	Dean, Riley A and Wainwright, D'Arcy J and Doringo, Irene L and Teichgraeber, John F and Greives, Matthew R
Cardiac effects of CPAP treatment in patients with obstructive sleep apnea and atrial fibrillation.	2019	Journal of interventional cardiac electrophysiology : an international journal of arrhythmias and pacing	Abumuamar, Asmaa M and Newman, David and Dorian, Paul and Shapiro, Colin M
Endoscopically-assisted surgical expansion (EASE) for the treatment of obstructive sleep apnea.	2019	Sleep medicine	Li, Kasey and Quo, Stacey and Guilleminault, Christian
Design of a Clinical Decision Support System for Predicting Erectile Dysfunction in Men Using NHIRD Dataset.	2019	IEEE journal of biomedical and health informatics	Chen, Yung-Fu and Lin, Chih-Sheng and Hong, Chun-Fu and Lee, Dah-Jye and Sun, Changming and Lin, Hsuan-Hung
Worth the effort? Weighing up the benefit and burden of continuous positive airway pressure therapy for the treatment of obstructive sleep apnoea in chronic tetraplegia.	2019	Spinal cord	Graco, Marnie and Green, Sally E and Tolson, Julie and Stevens, Bronwyn and Barnes, Maree and Rigoni, Alyssa and Henderson, Sandra and Nicholls, Carmel and Berlowitz, David J
Abnormal Findings in Polysomnographic Recordings of Patients with Spinocerebellar Ataxia Type 2 (SCA2).	2019	Cerebellum (London, England)	Zanatta, Alessandra and Camargo, Carlos Henrique Ferreira and Germiniani, Francisco Manoel Branco and Raskin, Salmo and de Souza Crippa, Ana Chrystina and Teive, Helio Afonso Ghizoni
Comparing Upper Airway Stimulation to Transoral Robotic Base of Tongue Resection for Treatment of Obstructive Sleep Apnea.	2019	The Laryngoscope	Huntley, Colin and Topf, Michael C and Christopher, Vanessa and Doghramji, Karl and Curry, Joseph and Boon, Maurits
Accuracy of portable devices in sleep apnea using oximetry-derived heart rate increases as a surrogate arousal marker.	2019	Sleep & breathing = Schlaf & Atmung	Lachapelle, Philippe and Cascon, Juan and Pamidi, Sushmita and Kimoff, R John
Successful endovascular recanalization of a partially occluded basilar artery fenestration.	2019	Interventional neuroradiology : journal of peritherapeutic neuroradiology, surgical procedures and related neurosciences	Meinel, Thomas Raphael and Pult, Frauke and Gralla, Jan and Arnold, Marcel and Bassetti, Claudio and Jung, Simon
Prevalence of potential modifiable factors of hypertension in patients with difficult-to-control hypertension.	2019	Journal of hypertension	Van Der Sande, Nicolette G C and Blankestijn, Peter J and Visseren, Frank L J and Beeftink, Martine M and Voskuil, Michiel and Westerink, Jan and Bots, Michiel L and Spiering, Wilko
Prevalence and correlates of sleep disorder symptoms in psychiatric disorders.	2019	Psychiatry research	Hombali, Aditi and Seow, Esmond and Yuan, Qi and Chang, Shi Hui Sherilyn and Satghare, Pratika and Kumar, Sunita and Verma, Swapna Kamal and Mok, Yee Ming and Chong, Siow Ann and Subramaniam, Mythily
No association between sleep apnoea and macular telangiectasia type 2 and its markers of severity and progression: a case-control study and retrospective cohort study.	2019	Clinical & experimental ophthalmology	Lee, Martin G and Marshall, Nathaniel S and Clemons, Traci E and Hunter, Michael L and James, Alan L and Grunstein, Ron R and Nguyen, Vuong and Campain, Anna and Gillies, Mark C
Aortic root size is associated with nocturnal blood pressure in a population of hypertensive patients under treatment for obstructive sleep apnea.	2019	Sleep & breathing = Schlaf & Atmung	Delsart, Pascal and Soquet, Jerome and Drumez, Elodie and Juthier, Francis and Kutoati, Seenam and Koutouzi, Thomas Nganou and Fry, Stephanie and Mallart, Anne and Montaigne, David and Mounier-Vehier, Claire
Metoprolol has a similar therapeutic effect as amlodipine on BP lowering in hypertensive patients with obstructive sleep apnea.	2019	Sleep & breathing = Schlaf & Atmung	Shi, Jing and Yuan, Yue and Deng, Xianzhu and Pan, Yujiao and He, Meijiao and Liu, Guangzhong and Sun, Danghui and Wang, Jiayu and Wang, Wennan and Li, Yue
Sleep apnea detection: accuracy of using automated ECG analysis compared to manually scored polysomnography (apnea hypopnea index).	2019	Sleep & breathing = Schlaf & Atmung	Hilmisson, Hugi and Lange, Neale and Duntley, Stephen P
Clinical and polysomnographic predictors of laryngopharyngeal reflux in obstructive sleep apnea syndrome.	2019	Brazilian journal of otorhinolaryngology	Caparroz, Fabio Azevedo and Campanholo, Milena de Almeida Torres and Regina, Caroline Gomez and Park, Sung Woo and Haddad, Leonardo and Gregorio, Luis Carlos and Haddad, Fernanda Louise Martinho
Obstructive Sleep Apnea and Neurocognitive Dysfunction in Edentulous Patients.	2019	Journal of prosthodontics : official journal of the American College of Prosthodontists	Bagchi, Soumyojeet and Tripathi, Arvind and Tripathi, Suryakant and Kar, Sushil and Tiwari, Sarvada Chandra and Singh, Juhi
Causes of secondary hypertension from a single center in Northern Greece; a retrospective clinical study.	2018	Folia medica Cracoviensia	Michailidis, Theodoros and Patoulias, Dimitrios and Charalampidis, Michalis and Keryttopoulos, Petros
Clinical observation of a patient with arterial hypertension and obstructive sleep apnea syndrome.	2018	Terapevticheskii arkhiv	Larina, V N and Bart, B Y and Mironova, T N and Litvin, A Y and Kylbachinckaya, O M
Clinical Use of a Home Sleep Apnea Test: An Updated American Academy of Sleep Medicine Position Statement.	2018	Journal of clinical sleep medicine : JCSM : official publication of the American Academy of Sleep Medicine	Rosen, Ilene M and Kirsch, Douglas B and Carden, Kelly A and Malhotra, Raman K and Ramar, Kannan and Aurora, R Nisha and Kristo, David A and Martin, Jennifer L and Olson, Eric J and Rosen, Carol L and Rowley, James A and Shelgikar, Anita V and American Academy of Sleep Medicine Board of Directors
The Value of a Well-Trained Ear: Incidental Detection of Catathrenia on Home Sleep Apnea Tests in Patients With Low Probability for Obstructive Sleep Apnea.	2018	Journal of clinical sleep medicine : JCSM : official publication of the American Academy of Sleep Medicine	Kazaglis, Louis
Mobile Apnea Screening System for at-home Recording and Analysis of Sleep Apnea Severity.	2018	Annual International Conference of the IEEE Engineering in Medicine and Biology Society. IEEE Engineering in Medicine and Biology Society. Annual International Conference	Bonnesen, Mathias P and Sorensen, Helge B D and Jennum, Poul
Sleep duration and 24-hour ambulatory blood pressure in adults not on antihypertensive medications.	2018	Journal of clinical hypertension (Greenwich, Conn.)	Shulman, Rachel and Cohen, Debbie L and Grandner, Michael A and Gislason, Thorarinn and Pack, Allan I and Kuna, Samuel T and Townsend, Raymond R and Cohen, Jordana B
Two Independent Predictors of Nightmares in Posttraumatic Stress Disorder.	2018	Journal of clinical sleep medicine : JCSM : official publication of the American Academy of Sleep Medicine	Miller, Katherine E and Jamison, Andrea L and Gala, Sasha and Woodward, Steven H
Untreated Obstructive Sleep Apnea Is Associated With Myocardial Injury Independent of Blood Pressure Control in Hypertension.	2018	Journal of clinical sleep medicine : JCSM : official publication of the American Academy of Sleep Medicine	Lui, Macy M S and Tse, H F and Mak, Judith C W and Lam, David C L and Chan, Carmen W S and Chong, Peony W C and Ip, Mary S M
Nondipping Blood Pressure Patterns Predict Obstructive Sleep Apnea in Patients Undergoing Ambulatory Blood Pressure Monitoring.	2018	Hypertension (Dallas, Tex. : 1979)	Genta-Pereira, Daniel Castanho and Furlan, Sofia F and Omote, Daniel Q and Giorgi, Dante M A and Bortolotto, Luiz A and Lorenzi-Filho, Geraldo and Drager, Luciano F
An Evaluation of the NightOwl Home Sleep Apnea Testing System.	2018	Journal of clinical sleep medicine : JCSM : official publication of the American Academy of Sleep Medicine	Massie, Frederik and Mendes de Almeida, Duarte and Dreesen, Pauline and Thijs, Inge and Vranken, Julie and Klerkx, Susie
Role of dental sleep medicine in management of patients with obstructive sleep apnea disorders using a team approach.	2018	Acta odontologica Scandinavica	Nakai, Takayuki and Matsuo, Akira and Takata, Yoshifumi and Usui, Yasuhiro and Kitamura, Koichi and Chikazu, Daichi
Addition of frontal EEG to adult home sleep apnea testing: does a more accurate determination of sleep time make a difference?.	2018	Sleep & breathing = Schlaf & Atmung	Light, Matthew P and Casimire, Thalia N and Chua, Catherine and Koushyk, Viachaslau and Burschtin, Omar E and Ayappa, Indu and Rapoport, David M
[Predictors of Obstructive Sleep Apnea Syndrome According to Results of Clinical Examintion and Ambulatory Blood Pressure Monitoring].	2018	Kardiologiia	Lyshova, O V and Kostenko, I I
Extended Cardiac Monitoring in Patients With Severe Sleep Apnea and No History of Atrial Fibrillation (The Reveal XT-SA Study).	2018	The American journal of cardiology	Yeung, Cynthia and Drew, Doran and Hammond, Sharlene and Hopman, Wilma M and Redfearn, Damian and Simpson, Christopher and Abdollah, Hoshiar and Baranchuk, Adrian
Usefulness of Heart Rate Control in Atrial Fibrillation Patients With Obstructive Sleep Apnea.	2018	The American journal of cardiology	Konecny, Tomas and Brady, Peter A and Park, Jae Y and Reddy, Pavan K and Ruzek, Lukas and Mach, Lukas and Caples, Sean M and Somers, Virend K
Cardiovascular endpoints for obstructive sleep apnea with twelfth cranial nerve stimulation (CARDIOSA-12): Rationale and methods.	2018	The Laryngoscope	Dedhia, Raj C and Quyyumi, Arshed A and Park, Jeanie and Shah, Amit J and Strollo, Patrick J and Bliwise, Donald L
Obesity Hypoventilation Syndrome: Early Detection of Nocturnal-Only Hypercapnia in an Obese Population.	2018	Journal of clinical sleep medicine : JCSM : official publication of the American Academy of Sleep Medicine	Sivam, Sheila and Yee, Brendon and Wong, Keith and Wang, David and Grunstein, Ronald and Piper, Amanda
Home Sleep Apnea Testing is a Feasible and Accurate Method to Diagnose Obstructive Sleep Apnea in Stroke Patients During In-Hospital Rehabilitation.	2018	Journal of clinical sleep medicine : JCSM : official publication of the American Academy of Sleep Medicine	Saletu, Michael T and Kotzian, Stefan T and Schwarzinger, Angela and Haider, Sandra and Spatt, Josef and Saletu, Bernd
Sleep-disordered breathing, neuroendocrine function, and clinical SUDEP risk in patients with epilepsy.	2018	Epilepsy & behavior : E&B	Billakota, Santoshi and Odom, Nicole and Westwood, Andrew J and Hanna, Eric and Pack, Alison M and Bateman, Lisa M
Association between sleep apnea and perioperative outcomes among patients undergoing shoulder arthroscopy.	2018	Association entre l'apnee du sommeil et les complications perioperatoires chez les patients subissant une arthroscopie de l'epaule.	Masaracchia, Melissa M and Sites, Brian D and Herrick, Michael D and Liu, Haiyin and Davis, Matthew
Obstructive Sleep Apnea in Posttraumatic Stress Disorder Comorbid With Mood Disorder: Significantly Higher Incidence Than in Either Diagnosis Alone.	2018	The primary care companion for CNS disorders	Fehr, Bettina S and Katz, William F and Van Enkevort, Erin A and Khawaja, Imran S
Prevalence and Clinical Significance of Respiratory Effort-Related Arousals in the General Population.	2018	Journal of clinical sleep medicine : JCSM : official publication of the American Academy of Sleep Medicine	Ogna, Adam and Tobback, Nadia and Andries, Daniela and Preisig, Martin and Vollenweider, Peter and Waeber, Gerard and Marques-Vidal, Pedro and Haba-Rubio, Jose and Heinzer, Raphael
Ambulatory Versus Laboratory Polysomnography in Obstructive Sleep Apnea: Comparative Assessment of Quality, Clinical Efficacy, Treatment Compliance, and Quality of Life.	2018	Journal of clinical sleep medicine : JCSM : official publication of the American Academy of Sleep Medicine	Andrade, Lilia and Paiva, Teresa
Obstructive Sleep Apnea is Common and Associated with Heart Remodeling in Patients with Chagas Disease.	2018	Arquivos brasileiros de cardiologia	Medeiros, Carolina de Araujo and Secundo, Isaac Vieira and Silveira, Carlos Antonio da Mota and Castilho, Jose Maria Del and Albuquerque, Afonso Luiz Tavares de and Martins, Silvia Marinho and Oliveira Junior, Wilson de and Lorenzi-Filho, Geraldo and Drager, Luciano F and Pedrosa, Rodrigo Pinto
Association between nondipping pattern and EndoPAT signal in patients with mild obstructive sleep apnea.	2018	Sleep medicine	M Guimaraes, Thais and Bittencourt, Lia and P Luz, Gabriela and O Silva, Luciana and Burke, Patrick and Coelho, Glaury and Milani, Aline and Badke, Luciana and Togeiro, Sonia and Tufik, Sergio and Poyares, Dalva
An evaluation of a potential calcium channel blocker-lower-extremity edema-loop diuretic prescribing cascade.	2018	Journal of the American Pharmacists Association : JAPhA	Vouri, Scott Martin and van Tuyl, Joseph S and Olsen, Margaret A and Xian, Hong and Schootman, Mario
Different rhinologic diseases cause a similar multidimensional decrease in generic health-related quality of life.	2018	Clinical otolaryngology : official journal of ENT-UK ; official journal of Netherlands Society for Oto-Rhino-Laryngology & Cervico-Facial Surgery	Ylitalo-Heikkila, Maija and Virkkula, Paula and Sintonen, Harri and Lundberg, Marie and Roine, Risto P and Hytonen, Maija
Obstructive Sleep Apnea in Cardiac Rehabilitation Patients.	2018	Journal of clinical sleep medicine : JCSM : official publication of the American Academy of Sleep Medicine	Hupin, David and Pichot, Vincent and Berger, Mathieu and Sforza, Emilia and Raffin, Jeremy and Lietar, Cecile and Poyraz, Erkan and Maudoux, Delphine and Barthelemy, Jean-Claude and Roche, Frederic
Can STOP-Bang and Pulse Oximetry Detect and Exclude Obstructive Sleep Apnea?.	2018	Anesthesia and analgesia	Christensson, Eva and Franklin, Karl A and Sahlin, Carin and Palm, Andreas and Ulfberg, Jan and Eriksson, Lars I and Lindberg, Eva and Hagel, Eva and Jonsson Fagerlund, Malin
Improved follow-up by peripheral arterial tonometry in CPAP-treated patients with obstructive sleep apnea and persistent excessive daytime sleepiness.	2018	Sleep & breathing = Schlaf & Atmung	Schobel, C and Knorre, S and Glos, M and Garcia, C and Fietze, I and Penzel, T
Characteristics and treatment of African-American and European-American patients with resistant hypertension identified using the electronic health record in an academic health centre: a case-control study.	2018	BMJ open	Shuey, Megan M and Gandelman, Jocelyn S and Chung, Cecilia P and Nian, Hui and Yu, Chang and Denny, Joshua C and Brown, Nancy J
Renal Denervation in Resistant Hypertension and Obstructive Sleep Apnea: Randomized Proof-of-Concept Phase II Trial.	2018	Hypertension (Dallas, Tex. : 1979)	Warchol-Celinska, Ewa and Prejbisz, Aleksander and Kadziela, Jacek and Florczak, Elzbieta and Januszewicz, Magdalena and Michalowska, Ilona and Dobrowolski, Piotr and Kabat, Marek and Sliwinski, Pawel and Klisiewicz, Anna and Topor-Madry, Roman and Narkiewicz, Krzysztof and Somers, Virend K and Sobotka, Paul A and Witkowski, Adam and Januszewicz, Andrzej
Nocturnal Blood Pressure Is Reduced by a Mandibular Advancement Device for Sleep Apnea in Women: Findings From Secondary Analyses of a Randomized Trial.	2018	Journal of the American Heart Association	Rietz, Helene and Franklin, Karl A and Carlberg, Bo and Sahlin, Carin and Marklund, Marie
Sleep-disordered breathing, brain volume, and cognition in older individuals with heart failure.	2018	Brain and behavior	Moon, Chooza and Melah, Kelsey E and Johnson, Sterling C and Bratzke, Lisa C
Maxillomandibular advancement for obstructive sleep apnea.	2018	Nigerian journal of clinical practice	Duzlu, M and Yilmaz, M and Karaloglu, F and Karamert, R and Goksu, V C and Kahraman, S A and Kemaloglu, Y K
Association of sleep-disordered breathing with severe chronic vascular disease in patients with type 2 diabetes.	2018	Sleep medicine	Stadler, Stefan and Jalili, Shabnam and Schreib, Andreas and Jung, Bettina and Zeman, Florian and Boger, Carsten A and Heid, Iris M and Arzt, Michael and Andreae A, Haas G, Haas S, Manz J, Nusser J, Kreisel G, Bawidamann G, Mader F, Kiskalt S, Hartl J... and DIACORE study group
Screening for obstructive sleep apnea among hospital outpatients.	2018	PloS one	Hug, Michel and Uehli, Katrin and Solbach, Stig and Brighenti-Zogg, Stefanie and Durr, Selina and Maier, Sabrina and Leuppi, Jorg Daniel and Miedinger, David
Nocturia and increase in nocturnal blood pressure: the Nagahama study.	2018	Journal of hypertension	Matsumoto, Takeshi and Tabara, Yasuharu and Murase, Kimihiko and Setoh, Kazuya and Kawaguchi, Takahisa and Nagashima, Shunsuke and Kosugi, Shinji and Nakayama, Takeo and Wakamura, Tomoko and Hirai, Toyohiro and Matsuda, Fumihiko and Chin, Kazuo and Nagahama study group
Polysomnography-derived sleep parameters as a determinant of nocturnal blood pressure profile in patients with obstructive sleep apnea.	2018	Journal of clinical hypertension (Greenwich, Conn.)	Kuwabara, Mitsuo and Tomitani, Naoko and Shiga, Toshikazu and Kario, Kazuomi
Sleep-disordered breathing in patients with cardiovascular diseases cannot be detected by ESS, STOP-BANG, and Berlin questionnaires.	2018	Clinical research in cardiology : official journal of the German Cardiac Society	Reuter, Hannes and Herkenrath, Simon and Treml, Marcel and Halbach, Marcel and Steven, Daniel and Frank, Konrad and Castrogiovanni, Alessandra and Kietzmann, Ilona and Baldus, Stephan and Randerath, Winfried J
Sex Differences in the Prevalence and Modulators of Sleep-Disordered Breathing in Outpatients with Type 2 Diabetes.	2018	Journal of diabetes research	Kroner, T and Arzt, M and Rheinberger, M and Gorski, M and Heid, I M and Boger, C A and Stadler, S
The effects of mindfulness and relaxation training for insomnia (MRTI) on postmenopausal women: a pilot study.	2018	Menopause (New York, N.Y.)	Garcia, Marcelo C and Kozasa, Elisa H and Tufik, Sergio and Mello, Luiz Eugenio A M and Hachul, Helena
Nonrestorative sleep in healthy, young adults without insomnia: associations with executive functioning, fatigue, and pre-sleep arousal.	2018	Sleep health	Tinajero, Ruben and Williams, Paula G and Cribbet, Matthew R and Rau, Holly K and Bride, Daniel L and Suchy, Yana
Differences between manual and automatic analysis in determining the severity of obstructive sleep apnea using home sleep apnea testing.	2018	Sleep medicine	Labarca, Gonzalo and Dreyse, Jorge and Salas, Constanza and Contreras, Andrea and Nazar, Gonzalo and Gaete, Maria I and Jorquera, Jorge
Beneficial response of blood pressure to short-term continuous positive airway pressure in Chinese patients with obstructive sleep apnea-hypopnea syndrome.	2018	Blood pressure monitoring	Wang, Xiao and Qiu, Jian and Wang, Yufeng and Cai, Zechuan and Lu, Xiaoxia and Li, Taoping
Characteristics and circadian distribution of cardiac arrhythmias in patients with heart failure and sleep-disordered breathing.	2018	Clinical research in cardiology : official journal of the German Cardiac Society	Omran, Hazem and Bitter, Thomas and Horstkotte, Dieter and Oldenburg, Olaf and Fox, Henrik
Portable Sleep Monitoring for Diagnosing Sleep Apnea in Hospitalized Patients With Heart Failure.	2018	Chest	Aurora, R Nisha and Patil, Susheel P and Punjabi, Naresh M
The STOP-BANG questionnaire shows an insufficient specificity for detecting obstructive sleep apnea in patients with atrial fibrillation.	2018	Journal of sleep research	Abumuamar, Asmaa M and Dorian, Paul and Newman, David and Shapiro, Colin M
Occurrence of nocturia is not mediated by nocturnal hypoxia length and severity in patients with sleep-disordered breathing.	2018	Sleep medicine	Finamore, P and Scarlata, S and Laudisio, A and Galdi, F and Pipita, M E and Chiarella, I and Giua, R and Cortese, L and Rivera, C and Antonelli Incalzi, R
Evaluation of the comorbidity burden in patients with ankylosing spondylitis using a large US administrative claims data set.	2018	Clinical rheumatology	Walsh, Jessica A and Song, Xue and Kim, Gilwan and Park, Yujin
The Effects of Continuous Positive Airway Pressure on Premature Ventricular Contractions and Ventricular Wall Stress in Patients with Heart Failure and Sleep Apnea.	2018	Canadian respiratory journal	Seyis, Sabri and Usalan, Adnan Kazim and Rencuzogullari, Ibrahim and Kurmus, Ozge and Gungen, Adil Can
Ambulatory Surgery Has Minimal Impact on Sleep Parameters: A Prospective Observational Trial.	2018	Journal of clinical sleep medicine : JCSM : official publication of the American Academy of Sleep Medicine	Hudson, Arlene J and Walter, Robert J and Flynn, John and Szpisjak, Dale F and Olsen, Cara and Rodgers, Matthew and Capaldi, Vincent F 2nd and McDuffie, Brent and Lettieri, Christopher J
Correlates and consequences of central sleep apnea in a national sample of US veterans.	2018	Sleep	Ratz, David and Wiitala, Wyndy and Badr, M Safwan and Burns, Jennifer and Chowdhuri, Susmita
Factors associated with undiagnosed obstructive sleep apnoea among hypertensive patients: A multisite cross-sectional survey study in Taiwan.	2018	Journal of clinical nursing	Hsu, Hsiu-Chin and Chen, Ning-Hung and Ho, Wan Jing and Lin, Mei-Hsiang
Use of autobilevel ventilation in patients with obstructive sleep apnea: An observational study.	2018	Journal of sleep research	Baiamonte, Pierpaolo and Mazzuca, Emilia and Gruttad'Auria, Claudia I and Castrogiovanni, Alessandra and Marino, Claudia and Lo Nardo, Davide and Basile, Marco and Algeri, Margherita and Battaglia, Salvatore and Marrone, Oreste and Gagliardo, Andrea and Bonsignore, Maria R
Wakefulness evaluation during sleep for healthy subjects and OSA patients using a patch-type device.	2018	Computer methods and programs in biomedicine	Yoon, Heenam and Hwang, Su Hwan and Choi, Sang Ho and Choi, Jae-Won and Lee, Yu Jin and Jeong, Do-Un and Park, Kwang Suk
Impact of Arterial Stiffness on WatchPAT Variables in Patients With Obstructive Sleep Apnea.	2018	Journal of clinical sleep medicine : JCSM : official publication of the American Academy of Sleep Medicine	Kinoshita, Taku and Yahaba, Misuzu and Terada, Jiro and Matsumura, Takuma and Sakurai, Yoriko and Nagashima, Kengo and Sakao, Seiichiro and Tatsumi, Koichiro
Sleep, Snoring, and Surgery: OSA Screening Matters.	2018	Journal of perianesthesia nursing : official journal of the American Society of PeriAnesthesia Nurses	Hardy Tabet, Connie and Lopez-Bushnell, Kathy
Effects of continuous positive airway pressure therapy on left ventricular diastolic function: a randomised, sham-controlled clinical trial.	2018	The European respiratory journal	Shim, Chi Young and Kim, Darae and Park, Sungha and Lee, Chan Joo and Cho, Hyung-Ju and Ha, Jong-Won and Cho, Yang-Je and Hong, Geu-Ru
Depression score changes in response to sleep disordered breathing treatment with positive airway pressure in a large clinic-based cohort.	2018	Sleep & breathing = Schlaf & Atmung	Relia, Sachin and Thompson, Nicolas R and Mehra, Reena and Moul, Douglas and Katzan, Irene and Foldvary-Schaefer, Nancy and Walia, Harneet K
Outpatient erbium:YAG (2940 nm) laser treatment for snoring: a prospective study on 40 patients.	2018	Lasers in medical science	Storchi, Isabelle Fini and Parker, Steven and Bovis, Francesca and Benedicenti, Stefano and Amaroli, Andrea
The Factors Affecting the Non-dipper Pattern in Japanese Patients with Severe Obstructive Sleep Apnea.	2018	Internal medicine (Tokyo, Japan)	Sekizuka, Hiromitsu and Osada, Naohiko and Akashi, Yoshihiro J
Decision making for position-dependent obstructive sleep apnea syndrome on the basis of patient information and physical examinations of the upper airway, acquired on an outpatient basis.	2018	Acta oto-laryngologica	Endo, Minoru and Kondo, Takahito and Shimada, Rie and Tsukahara, Kiyoaki
Sleep apnoea in patients with nocturnal hypertension - a multicenter study in the Czech Republic.	2018	Physiological research	Hobzova, M and Sonka, K and Pretl, M and Vaclavik, J and Kriegova, E and Radvansky, M and Zapletalova, J and Plackova, M and Kolek, V
Validation of the Danish STOP-Bang obstructive sleep apnoea questionnaire in a public sleep clinic.	2018	Danish medical journal	Korvel-Hanquist, Asbjorn and Andersen, Ida Gillberg and Lauritzen, Elisabeth and Dahlgaard, Susanne and Moritz, Janko
Influences of obstructive sleep apnea on blood pressure variability might not be limited only nocturnally in middle-aged hypertensive males.	2018	Sleep & breathing = Schlaf & Atmung	Shao, Liang and Heizhati, Mulalibieke and Yao, Xiaoguang and Wang, Yingchun and Abulikemu, Suofeiya and Zhang, Delian and Zhou, Ling and Hong, Jing and Li, Nanfang
Reliability of an adherence monitoring sensor embedded in an oral appliance used for treatment of obstructive sleep apnoea.	2018	Journal of oral rehabilitation	Gjerde, K and Lehmann, S and Naterstad, I F and Berge, M E and Johansson, A
Ambulatory screening for obstructive sleep apnea in patients with resistant arterial hypertension.	2018	Sleep & breathing = Schlaf & Atmung	Kamasova, Monika and Vaclavik, Jan and Vaclavik, Tomas and Hobzova, Milada and Kocianova, Eva and Taborsky, Milos
Acceptance of Telemonitoring Among Patients with Obstructive Sleep Apnea Syndrome: How is the Perceived Interest by and for Patients?.	2018	Telemedicine journal and e-health : the official journal of the American Telemedicine Association	Bros, Julie S and Poulet, Caroline and Arnol, Nathalie and Deschaux, Chrystele and Gandit, Marc and Charavel, Marie
Implantable cardioverter-defibrillator-computed respiratory disturbance index accurately identifies severe sleep apnea: The DASAP-HF study.	2018	Heart rhythm	D'Onofrio, Antonio and La Rovere, Maria Teresa and Emdin, Michele and Capucci, Alessandro and Sinagra, Gianfranco and Bianchi, Valter and Pisano, Ennio C L and Pieragnoli, Paolo and Tespili, Maurizio and Luzi, Mario and Talarico, Antonello and Zecchin, Massimo and Rapacciuolo, Antonio and Piacenti, Marcello and Indolfi, Ciro and Arias, Miguel Angel and Diemberger, Igor and Checchinato, Catia and …
Association between obesity and sleep disorders in postmenopausal women.	2018	Menopause (New York, N.Y.)	Naufel, Maria Fernanda and Frange, Cristina and Andersen, Monica Levy and Girao, Manoel Joao Batista Castello and Tufik, Sergio and Beraldi Ribeiro, Eliane and Hachul, Helena
Ambulatory screening tool for sleep apnea: analyzing a single-lead electrocardiogram signal (ECG).	2018	Sleep & breathing = Schlaf & Atmung	Magnusdottir, Solveig and Hilmisson, Hugi
Total Joint Arthroplasty in Ambulatory Surgery Centers: Analysis of Disqualifying Conditions and the Frequency at Which They Occur.	2018	The Journal of arthroplasty	Kingery, Matthew T and Cuff, Germaine E and Hutzler, Lorraine H and Popovic, Jovan and Davidovitch, Roy I and Bosco, Joseph A
Validation of a non-contact screening device for the combination of sleep-disordered breathing and periodic limb movements in sleep.	2018	Sleep & breathing = Schlaf & Atmung	Weinreich, Gerhard and Terjung, Sarah and Wang, Yi and Werther, Stefanie and Zaffaroni, Alberto and Teschler, Helmut
Combination mode of physiological signals for diagnosis of OSAS using portable monitor.	2018	Sleep & breathing = Schlaf & Atmung	Jiang, Peng and Zhu, Rong and Dong, Xiaosong and Chang, Yuan
Low leptin concentration may identify heart failure patients with central sleep apnea.	2018	Journal of sleep research	Cundrle, Ivan Jr and Somers, Virend K and Singh, Prachi and Johnson, Bruce D and Scott, Christopher G and Olson, Lyle J
The impact of change of renal replacement therapy modality on sleep quality in patients with end-stage renal disease: a systematic review and meta-analysis.	2018	Journal of nephrology	Kennedy, C and Ryan, S A and Kane, T and Costello, R W and Conlon, P J
A predictive model for obstructive sleep apnea and Down syndrome.	2017	American journal of medical genetics. Part A	Skotko, Brian G and Macklin, Eric A and Muselli, Marco and Voelz, Lauren and McDonough, Mary Ellen and Davidson, Emily and Allareddy, Veerasathpurush and Jayaratne, Yasas S N and Bruun, Richard and Ching, Nicholas and Weintraub, Gil and Gozal, David and Rosen, Dennis
Descriptors of Insomnia among Patients with Heart Failure.	2017	Journal of the Medical Association of Thailand = Chotmaihet thangphaet	Chimluang, Janya and Aungsuroch, Yupin and Jitpanya, Chanokporn
[Determination and significance of serum MPO and amylin in adult patients with OSAHS after short-range noninvasive positive pressure ventilation].	2017	Lin chuang er bi yan hou tou jing wai ke za zhi = Journal of clinical otorhinolaryngology, head, and neck surgery	Chen, X H and Chen, P J and Long, Y and Huang, Q P
Obstructive sleep apnea syndrome and sleep quality in hypertensive patients.	2017	Revista da Associacao Medica Brasileira (1992)	Bacci, Marcelo Rodrigues and Emboz, Jonathan Naim Mora and Alves, Beatriz da Costa Aguiar and Veiga, Glaucia Luciano da and Murad, Neif and Meneghini, Adriano and Chagas, Antonio Carlos P and Fonseca, Fernando Luiz Affonso
Inguinal hernia repair in day surgery: the role of MAC (Monitored Anesthesia Care) with remifentanil.	2017	Il Giornale di chirurgia	Palumbo, P and Usai, S and Amatucci, C and Perotti, B and Ruggeri, L and Illuminati, G and Tellan, G
The role of sleepiness on arterial stiffness improvement after CPAP therapy in males with obstructive sleep apnea: a prospective cohort study.	2017	BMC pulmonary medicine	Mineiro, Maria Alexandra and Silva, Pedro Marques da and Alves, Marta and Papoila, Ana Luisa and Marques Gomes, Maria Joao and Cardoso, Joao
Association of 24 h-systolic blood pressure variability and cardiovascular disease in patients with obstructive sleep apnea.	2017	BMC cardiovascular disorders	Ke, Xiao and Sun, Yan and Yang, Rongfeng and Liang, Jiawen and Wu, Shaoyun and Hu, Chengheng and Wang, Xing
[Obstructive sleep apnea syndrome in patients attending a psychiatry outpatient service: a case series].	2017	Sindrome de apnea obstructiva del sueno en personas atendidas en consulta externa de psiquiatria: serie de casos.	Tamayo Martinez, Nathalie and Rosselli Cock, Diego
High Frequency of Sleep Disorders in Parkinson's Disease and Its Relationship with Quality of Life.	2017	European neurology	Sobreira-Neto, Manoel Alves and Pena-Pereira, Marcio Alexandre and Sobreira, Emmanuelle Silva Tavares and Chagas, Marcos Hortes Nisihara and Fernandes, Regina Maria Franca and Tumas, Vitor and Eckeli, Alan Luiz
A Contemporary Medicolegal Analysis of Outpatient Medication Management in Chronic Pain.	2017	Anesthesia and analgesia	Abrecht, Christopher R and Brovman, Ethan Y and Greenberg, Penny and Song, Ellen and Rathmell, James P and Urman, Richard D
Obstructive sleep apnea syndrome in Parkinson's disease and other parkinsonisms.	2017	Functional neurology	Crosta, F and Desideri, Giovambattista and Marini, Carmine
Impact of diagnosing and treating obstructive sleep apnea on healthcare utilization.	2017	Sleep medicine	Walter, Robert J and Hagedorn, Scott I and Lettieri, Christopher J
Blood pressure response to CPAP treatment in subjects with obstructive sleep apnoea: the predictive value of 24-h ambulatory blood pressure monitoring.	2017	The European respiratory journal	Castro-Grattoni, Anabel L and Torres, Gerard and Martinez-Alonso, Montserrat and Barbe, Ferran and Turino, Cecilia and Sanchez-de-la-Torre, Alicia and Cortijo, Anunciacion and Duran-Cantolla, Joaquin and Egea, Carlos and Cao, Gonzalo and Sanchez-de-la-Torre, Manuel
Gender differences in sleep disorders in the US military.	2017	Sleep health	Foster, Shannon N and Hansen, Shana L and Capener, Dale C and Matsangas, Panagiotis and Mysliwiec, Vincent
Validation of the screening tool ApneaLink R in comparison to polysomnography for the diagnosis of sleep-disordered breathing in children and adolescents.	2017	Sleep medicine	Stehling, Florian and Keull, Judith and Olivier, Margarete and Grose-Onnebrink, Jorg and Mellies, Uwe and Stuck, Boris A
Prognostic Significance of Central Apneas Throughout a 24-Hour Period in Patients With Heart Failure.	2017	Journal of the American College of Cardiology	Emdin, Michele and Mirizzi, Gianluca and Giannoni, Alberto and Poletti, Roberta and Iudice, Giovanni and Bramanti, Francesca and Passino, Claudio
Twenty-four hour Blood Pressure in Obese Patients with Moderate-to-Severe Obstructive Sleep Apnea.	2017	Arquivos brasileiros de cardiologia	Correa, Claudia M and Gismondi, Ronaldo A and Cunha, Ana Rosa and Neves, Mario F and Oigman, Wille
Validation of a New System Using Tracheal Body Sound and Movement Data for Automated Apnea-Hypopnea Index Estimation.	2017	Journal of clinical sleep medicine : JCSM : official publication of the American Academy of Sleep Medicine	Kalkbrenner, Christoph and Eichenlaub, Manuel and Rudiger, Stefan and Kropf-Sanchen, Cornelia and Brucher, Rainer and Rottbauer, Wolfgang
Predictors of Use of Monitored Anesthesia Care for Outpatient Gastrointestinal Endoscopy in a Capitated Payment System.	2017	Gastroenterology	Adams, Megan A and Prenovost, Katherine M and Dominitz, Jason A and Holleman, Robert G and Kerr, Eve A and Krein, Sarah L and Saini, Sameer D and Rubenstein, Joel H
Investigating Cost Implications of Incorporating Level III At-Home Testing into a Polysomnography Based Sleep Medicine Program Using Administrative Data.	2017	Canadian respiratory journal	Stewart, Samuel Alan and Penz, Erika and Fenton, Mark and Skomro, Robert
Subclinical Atrial Fibrillation in Older Patients.	2017	Circulation	Healey, Jeff S and Alings, Marco and Ha, Andrew and Leong-Sit, Peter and Birnie, David H and de Graaf, Jacob J and Freericks, Michel and Verma, Atul and Wang, Jia and Leong, Darryl and Dokainish, Hisham and Philippon, Francois and Barake, Walid and McIntyre, William F and Simek, Kim and Hill, Michael D and Mehta, Shamir R and Carlson, Mark and Smeele, Frank and Pandey, A Shekhar and Connolly, Stu…
Excessive daytime somnolence is associated with hypoglycemia in adult Latinos with type 2 diabetes mellitus.	2017	Sleep medicine	Arosemena Coronel, M and Sanchez Armijos, J and Tettamanti Miranda, D and Vasquez Cedeno, D and Mariani Carrera, R and Navarro Chavez, M and Castillo, P R
Sleep disorders in patients with erectile dysfunction.	2017	BJU international	Kalejaiye, Odunayo and Raheem, Amr Abdel and Moubasher, Amr and Capece, Marco and McNeillis, Sara and Muneer, Asif and Christopher, Andrew N and Garaffa, Giulio and Ralph, David J
Clinical and prognostic significance of a reverse dipping pattern on ambulatory monitoring: An updated review.	2017	Journal of clinical hypertension (Greenwich, Conn.)	Cuspidi, Cesare and Sala, Carla and Tadic, Marijana and Gherbesi, Elisa and De Giorgi, Antonio and Grassi, Guido and Mancia, Giuseppe
Educational video to improve CPAP use in patients with obstructive sleep apnoea at risk for poor adherence: a randomised controlled trial.	2017	Thorax	Guralnick, Amy S and Balachandran, Jay S and Szutenbach, Shane and Adley, Kevin and Emami, Leila and Mohammadi, Meelad and Farnan, Jeanne M and Arora, Vineet M and Mokhlesi, Babak
Independent associations between arterial bicarbonate, apnea severity and hypertension in obstructive sleep apnea.	2017	Respiratory research	Eskandari, Davoud and Zou, Ding and Grote, Ludger and Schneider, Hartmut and Penzel, Thomas and Hedner, Jan
Sudden Unexpected Death During Sleep in Familial Dysautonomia: A Case-Control Study.	2017	Sleep	Palma, Jose-Alberto and Norcliffe-Kaufmann, Lucy and Perez, Miguel A and Spalink, Christy L and Kaufmann, Horacio
Sleep Apnea, Disability Pensions, and Cause-Specific Mortality: A Swedish Nationwide Register Linkage Study.	2017	American journal of epidemiology	Rod, Naja Hulvej and Kjeldgard, Linnea and Akerstedt, Torbjorn and Ferrie, Jane E and Salo, Paula and Vahtera, Jussi and Alexanderson, Kristina
Recognition and Treatment of Sleep-Disordered Breathing in Obese Hospitalized Patients May Improve Survival. The HoSMed Database.	2017	The American journal of medicine	Sharma, Sunil and Mukhtar, Umer and Kelly, Colleen and Mather, Paul and Quan, Stuart F
Physicians Report Sleep Apnea Infrequently in Older and Older Vulnerable Adults.	2017	Journal of the American Geriatrics Society	Namen, Andrew M and Forest, Daniel J and Huang, Karen E and Feldman, Steven R and Hazzard, William R and Peters, Stephen P and Haponik, Edward F
Differences in Dynamic Diurnal Blood Pressure Variability Between Japanese and American Treatment-Resistant Hypertensive Populations.	2017	Circulation journal : official journal of the Japanese Circulation Society	Kario, Kazuomi and Bhatt, Deepak L and Brar, Sandeep and Bakris, George L
Association of obstructive sleep apnea with arterial stiffness and nondipping blood pressure in patients with hypertension.	2017	Journal of clinical hypertension (Greenwich, Conn.)	Jenner, Raimundo and Fatureto-Borges, Fernanda and Costa-Hong, Valeria and Lopes, Heno F and Teixeira, Sandra H and Marum, Elias and Giorgi, Dante A M and Consolim-Colombo, Fernanda M and Bortolotto, Luiz A and Lorenzi-Filho, Geraldo and Krieger, Eduardo M and Drager, Luciano F
Postoperative hemorrhage and hospital revisit after transoral robotic surgery.	2017	The Laryngoscope	Zenga, Joseph and Suko, Jasmina and Kallogjeri, Dorina and Pipkorn, Patrik and Nussenbaum, Brian and Jackson, Ryan S
Prevalence of obesity hypoventilation syndrome in ambulatory obese patients attending pathology laboratories.	2017	Respirology (Carlton, Vic.)	Borel, Jean-Christian and Guerber, Fabrice and Jullian-Desayes, Ingrid and Joyeux-Faure, Marie and Arnol, Nathalie and Taleux, Nellie and Tamisier, Renaud and Pepin, Jean-Louis
Obstructive sleep apnea increases systolic and diastolic blood pressure variability in hypertensive patients.	2017	Blood pressure monitoring	Shi, Jing and Piao, Jingyan and Liu, Bin and Pan, Yujiao and Gong, Yongtai and Deng, Xianzhu and Sun, Weiyan and Lu, Shuang and Li, Yue
Validation of the Nox-T3 Portable Monitor for Diagnosis of Obstructive Sleep Apnea in Chinese Adults.	2017	Journal of clinical sleep medicine : JCSM : official publication of the American Academy of Sleep Medicine	Xu, Liyue and Han, Fang and Keenan, Brendan T and Kneeland-Szanto, Elizabeth and Yan, Han and Dong, Xiaosong and Chang, Yuan and Zhao, Long and Zhang, Xueli and Li, Jing and Pack, Allan I and Kuna, Samuel T
Nonadherence to antihypertensive medications in adults with high risk for obstructive sleep apnea.	2017	Journal of clinical hypertension (Greenwich, Conn.)	Grant, Andrea Barnes and Williams, Natasha J and Pandi-Perumal, Seithikurippu R
Physical symptoms screening for cardiopulmonary complications of obesity using audio computer-assisted self-interviews.	2017	Quality of life research : an international journal of quality of life aspects of treatment, care and rehabilitation	Morales-Estrella, Jorge L and Ciftci, Farah D and Trick, William E and Hinami, Keiki
Association of sleep-disordered breathing with diabetes-associated kidney disease.	2017	Annals of medicine	Stadler, Stefan and Zimmermann, Tanja and Franke, Franziska and Rheinberger, Myriam and Heid, Iris M and Boger, Carsten A and Arzt, Michael and DIACORE study group
Influence of high risk of obstructive sleep apnea on adherence to antihypertensive treatment in outpatients.	2017	Journal of clinical hypertension (Greenwich, Conn.)	Righi, Camila G and Martinez, Denis and Goncalves, Sandro C and Gus, Miguel and Moreira, Leila B and Fuchs, Sandra C and Fuchs, Flavio D
REM sleep estimation based on autonomic dynamics using R-R intervals.	2017	Physiological measurement	Yoon, Heenam and Hwang, Su Hwan and Choi, Jae-Won and Lee, Yu Jin and Jeong, Do-Un and Park, Kwang Suk
Mandibular position and movements: Suitability for diagnosis of sleep apnoea.	2017	Respirology (Carlton, Vic.)	Martinot, Jean-Benoit and Borel, Jean-Christian and Cuthbert, Valerie and Guenard, Herve Jean-Pierre and Denison, Stephane and Silkoff, Philip E and Gozal, David and Pepin, Jean-Louis
Effects of renal sympathetic denervation on blood pressure, sleep apnoea severity and metabolic indices: a prospective cohort study.	2017	Sleep medicine	Daniels, Florrie and De Freitas, Simon and Smyth, Andrew and Garvey, John and Judge, Conor and Gilmartin, John Joseph and Sharif, Faisal
Acute Feasibility of Neuromuscular Electrical Stimulation in Severely Obese Patients with Obstructive Sleep Apnea Syndrome: A Pilot Study.	2017	BioMed research international	Vivodtzev, Isabelle and Maffiuletti, Nicola A and Borel, Anne-Laure and Grangier, Angelique and Wuyam, Bernard and Tamisier, Renaud and Pepin, Jean-Louis
Quality of sleep and risk for obstructive sleep apnoea in ambulant individuals with type 2 diabetes mellitus at a tertiary referral hospital in Kenya: a cross-sectional, comparative study.	2017	BMC endocrine disorders	Sokwalla, Sairabanu Mohammed Rashid and Joshi, Mark David and Amayo, Erastus Olonde and Acharya, Kirtida and Mecha, Jared Ongechi and Mutai, Kenneth Kipyegon
Estimating sleep time from non-EEG-based PSG signals in the diagnosis of sleep-disordered breathing.	2017	Sleep & breathing = Schlaf & Atmung	Norman, M B and Sullivan, C E
Impact of Mandibular Advancement Therapy on Endothelial Function in Severe Obstructive Sleep Apnea.	2017	American journal of respiratory and critical care medicine	Gagnadoux, Frederic and Pepin, Jean-Louis and Vielle, Bruno and Bironneau, Vanessa and Chouet-Girard, Frederique and Launois, Sandrine and Meslier, Nicole and Meurice, Jean-Claude and Nguyen, Xuan-Lan and Paris, Audrey and Priou, Pascaline and Tamisier, Renaud and Trzepizur, Wojciech and Goupil, Francois and Fleury, Bernard
Screening for Obstructive Sleep Apnea in Adults: Evidence Report and Systematic Review for the US Preventive Services Task Force.	2017	JAMA	Jonas, Daniel E and Amick, Halle R and Feltner, Cynthia and Weber, Rachel Palmieri and Arvanitis, Marina and Stine, Alexander and Lux, Linda and Harris, Russell P
Physician Decision Making and Clinical Outcomes With Laboratory Polysomnography or Limited-Channel Sleep Studies for Obstructive Sleep Apnea: A Randomized Trial.	2017	Annals of internal medicine	Chai-Coetzer, Ching Li and Antic, Nick A and Hamilton, Garun S and McArdle, Nigel and Wong, Keith and Yee, Brendon J and Yeo, Aeneas and Ratnavadivel, Rajeev and Naughton, Matthew T and Roebuck, Teanau and Woodman, Richard and McEvoy, R Doug
Epilepsy and restless legs syndrome.	2017	Epilepsy & behavior : E&B	Geyer, James D and Geyer, Emery E and Fetterman, Zachary and Carney, Paul R
Chronotherapy for hypertension in obstructive sleep apnoea (CHOSA): a randomised, double-blind, placebo-controlled crossover trial.	2017	Thorax	Serinel, Yasmina and Yee, Brendon J and Grunstein, Ronald R and Wong, Keith H and Cistulli, Peter A and Arima, Hisatomi and Phillips, Craig L
Renal artery denervation for treatment of patients with self-reported obstructive sleep apnea and resistant hypertension: results from the Global SYMPLICITY Registry.	2017	Journal of hypertension	Linz, Dominik and Mancia, Giuseppe and Mahfoud, Felix and Narkiewicz, Krzysztof and Ruilope, Luis and Schlaich, Markus and Kindermann, Ingrid and Schmieder, Roland E and Ewen, Sebastian and Williams, Bryan and Bohm, Michael and Global SYMPLICITY Registry Investigators
Impact of obstructive sleep apnea and hypertension on left ventricular hypertrophy in Japanese patients.	2017	Hypertension research : official journal of the Japanese Society of Hypertension	Sekizuka, Hiromitsu and Osada, Naohiko and Akashi, Yoshihiro J
Safety Analysis of Bariatric Patients Undergoing Outpatient Upper Endoscopy with Non-Anesthesia Administered Propofol Sedation.	2017	Obesity surgery	McVay, Tyler and Fang, John C and Taylor, Linda and Au, Alexander and Williams, Wesley and Presson, Angela P and Al-Dulaimi, Ragheed and Volckmann, Eric and Ibele, Anna
Ambulatory Blood Pressure Monitoring in Chinese Patients with Obstructive Sleep Apnea.	2017	Journal of clinical sleep medicine : JCSM : official publication of the American Academy of Sleep Medicine	Ma, Yan and Sun, Shuchen and Peng, Chung-Kang and Fang, Yeming and Thomas, Robert J
Continuous positive airway pressure usage in hospitalized patients with known obstructive sleep apnea: discrepancy between admission pressure settings and laboratory-determined settings.	2017	Sleep & breathing = Schlaf & Atmung	Saini, Parmeet and Klada, Emile and Patel, Vishal and Zaw, Moe and Dubrovsky, Boris and George, Liziamma and Bachman, Elizabeth M and Weingarten, Jeremy A
Blunted cyclic variation of heart rate predicts mortality risk in post-myocardial infarction, end-stage renal disease, and chronic heart failure patients.	2017	Europace : European pacing, arrhythmias, and cardiac electrophysiology : journal of the working groups on cardiac pacing, arrhythmias, and cardiac cellular electrophysiology of the European Society of Cardiology	Hayano, Junichiro and Yasuma, Fumihiko and Watanabe, Eiichi and Carney, Robert M and Stein, Phyllis K and Blumenthal, James A and Arsenos, Petros and Gatzoulis, Konstantinos A and Takahashi, Hiroshi and Ishii, Hideki and Kiyono, Ken and Yamamoto, Yoshiharu and Yoshida, Yutaka and Yuda, Emi and Kodama, Itsuo
Validity of administrative data for identification of obstructive sleep apnea.	2017	Journal of sleep research	Laratta, Cheryl R and Tsai, Willis H and Wick, James and Pendharkar, Sachin R and Johannson, Kerri A and Ronksley, Paul E
Unattended Hospital and Home Sleep Apnea Testing Following Cerebrovascular Events.	2017	Journal of stroke and cerebrovascular diseases : the official journal of National Stroke Association	Boulos, Mark I and Elias, Sara and Wan, Anthony and Im, James and Frankul, Fadi and Atalla, Mina and Black, Sandra E and Basile, Vincenzo S and Sundaram, Arun and Hopyan, Julia J and Boyle, Karl and Gladstone, David J and Swartz, Richard H and Murray, Brian J
Effect of Manual Editing of Total Recording Time: Implications for Home Sleep Apnea Testing.	2017	Journal of clinical sleep medicine : JCSM : official publication of the American Academy of Sleep Medicine	Zhao, Ying Y and Weng, Jia and Mobley, Daniel R and Wang, Rui and Kwon, Younghoon and Zee, Phyllis C and Lutsey, Pamela L and Redline, Susan
Effectiveness of a sleep education program for pediatricians.	2017	Pediatrics international : official journal of the Japan Pediatric Society	Ersu, Refika and Boran, Perran and Akin, Yasemin and Bozaykut, Abdulkadir and Ay, Pinar and Yazar, Ahmet Sami
Obstructive sleep apnea is associated with visit-to-visit variability in low-density lipoprotein-cholesterol in patients with coronary artery disease.	2017	Sleep & breathing = Schlaf & Atmung	Ng, Gavin and Boey, Elaine and Frampton, Chris and Richards, Arthur Mark and Yeo, Tiong-Cheng and Lee, Chi-Hang
Reliability of the Patient and Observer Scar Assessment Scale and a 4-point scale in evaluating linear facial surgical scars.	2017	Journal of the European Academy of Dermatology and Venereology : JEADV	Liu, X and Nelemans, P J and Van Winden, M and Kelleners-Smeets, N W J and Mosterd, K
Comparison of full-night and ambulatory polysomnography with ApneaGraph in the subjects with obstructive sleep apnea syndrome.	2017	European archives of oto-rhino-laryngology : official journal of the European Federation of Oto-Rhino-Laryngological Societies (EUFOS) : affiliated with the German Society for Oto-Rhino-Laryngology - Head and Neck Surgery	Karaloglu, Furkan and Kemaloglu, Yusuf K and Yilmaz, Metin and Ulukavak Ciftci, Tansu and Ciftci, Bulent and Bakkal, Faruk K
[Stepwise Diagnostics, Federal Joint Committee Directive and Actual Care in the Case of Sleep-related Breathing Disorders - An Analysis Based on Claims Data of the Techniker Krankenkasse].	2017	Stufendiagnostik nach der Richtlinie des G-BA und Versorgungswirklichkeit bei vermuteter Schlafapnoe - eine Analyse basierend auf Routinedaten der Techniker Krankenkasse.	Schneider, Udo and Linder, Roland and Hagenmeyer, Ernst-Gunther and Storz-Pfennig, Philipp and Verheyen, Frank
[Respiratory sleep disorders in vehicle drivers].	2016	Klinicheskaia meditsina	Elgarov, A A and Kalmykova, M A and Elgarov, M A
The utility of perioperative polygraphy in the diagnosis of obstructive sleep apnea.	2016	Sleep medicine	Cundrle, Ivan Jr and Belehrad, Milos and Jelinek, Milan and Olson, Lyle J and Ludka, Ondrej and Sramek, Vladimir
Conscious sedation : clues for diagnosing obstructive sleep apnea syndrome.	2016	Acta gastro-enterologica Belgica	Unler, G K and Gokturk, H S and Dogan, R and Kivane, T and Karakoca, A
Continuous positive airway pressure treatment impact on memory processes in obstructive sleep apnea patients: a randomized sham-controlled trial.	2016	Sleep medicine	Joyeux-Faure, Marie and Naegele, Bernadette and Pepin, Jean-Louis and Tamisier, Renaud and Levy, Patrick and Launois, Sandrine H
Risk of Atrial Fibrillation or Flutter Associated with Periodontitis: A Nationwide, Population-Based, Cohort Study.	2016	PloS one	Chen, Der-Yuan and Lin, Ching-Heng and Chen, Yi-Ming and Chen, Hsin-Hua
[Atrial fibrillation and prolonged nocturnal cardiac arrests in a patient with obstructive sleep apnea syndrome. Successful correction of disorders by CPAP therapy].	2016	Fibrillyatsiya predserdii i dlitel'nye nochnye <> serdtsa u bol'nogo s sindromom obstruktivnogo apnoe vo sne. Uspeshnaya korrektsiya narushenii pri primenenii SIPAP-terapii.	Bairambekov, E Sh and Pevzner, A V and Litvin, A Yu and Fomicheva, O A
A 43-Year-Old Man With Daytime Sleepiness and a Heart Murmur.	2016	Chest	Horvath, Christian M and Zbinden, Stephan and Ott, Sebastian R and Brill, Anne-Kathrin
Prospective evaluation of a Holter-ECG derived severity index for screening of sleep disordered breathing.	2016	Journal of electrocardiology	Maier, Christoph and Friedrich, Jorg and Katus, Hugo and Dickhaus, Hartmut
Cross-sectional study on the relationship between the level of serum cystatin C and blood pressure reverse dipping in hypertensive patients.	2016	BMJ open	Han, Jin and Gao, Ya and Guo, Qi and Su, Dan and Yan, Bin and Peng, Liyuan and Du, Yuxing and Li, Ke and Wang, Gang
Recognition of Sleep Apnea Is Increasing. Analysis of Trends in Two Large, Representative Databases of Outpatient Practice.	2016	Annals of the American Thoracic Society	Namen, Andrew M and Chatterjee, Arjun and Huang, Karen E and Feldman, Steven R and Haponik, Edward F
Adherence to Positive Airway Pressure Therapy in Hospitalized Patients with Decompensated Heart Failure and Sleep-Disordered Breathing.	2016	Journal of clinical sleep medicine : JCSM : official publication of the American Academy of Sleep Medicine	Sharma, Sunil and Chakraborty, Anasua and Chowdhury, Anindita and Mukhtar, Umer and Willes, Leslee and Quan, Stuart F
Effective Apnea-Hypopnea Index ("Effective AHI"): A New Measure of Effectiveness for Positive Airway Pressure Therapy.	2016	Sleep	Boyd, Scott B and Upender, Raghu and Walters, Arthur S and Goodpaster, R Lucas and Stanley, Jeffrey J and Wang, Li and Chandrasekhar, Rameela
Paired Studies Comparing Clinical Profiles of Lewy Body Dementia with Alzheimer's and Parkinson's Diseases.	2016	Journal of Alzheimer's disease : JAD	Scharre, Douglas W and Chang, Shu-Ing and Nagaraja, Haikady N and Park, Ariane and Adeli, Anahita and Agrawal, Punit and Kloos, Anne and Kegelmeyer, Deb and Linder, Shannon and Fritz, Nora and Kostyk, Sandra K and Kataki, Maria
Nocturnal Blood Pressure Variability in Patients with Obstructive Sleep Apnea Syndrome.	2016	Advances in experimental medicine and biology	Martynowicz, H and Porebska, I and Poreba, R and Mazur, G and Brzecka, A
Heart Rate Variability and Sleep-Related Breathing Disorders in the General Population.	2016	The American journal of cardiology	Aeschbacher, Stefanie and Bossard, Matthias and Schoen, Tobias and Schmidlin, Delia and Muff, Christoph and Maseli, Anna and Leuppi, Jorg D and Miedinger, David and Probst-Hensch, Nicole M and Schmidt-Trucksass, Arno and Risch, Martin and Risch, Lorenz and Conen, David
Failing phrenics: an obscure cause of exertional dyspnea: Case report and literature review.	2016	Medicine	Rafiq, Arsalan and Ijaz, Mohsin and Tariq, Hassan and Vakde, Trupti and Duncalf, Richard
Differences in Clinical and Functional Outcomes of Atrial Fibrillation in Women and Men: Two-Year Results From the ORBIT-AF Registry.	2016	JAMA cardiology	Piccini, Jonathan P and Simon, DaJuanicia N and Steinberg, Benjamin A and Thomas, Laine and Allen, Larry A and Fonarow, Gregg C and Gersh, Bernard and Hylek, Elaine and Kowey, Peter R and Reiffel, James A and Naccarelli, Gerald V and Chan, Paul S and Spertus, John A and Peterson, Eric D and Outcomes Registry for Better Informed Treatment of Atrial Fibrillation (ORBIT-AF) Investigators a...
Use of CPAP to reduce arterial stiffness in moderate-to-severe obstructive sleep apnoea, without excessive daytime sleepiness (STIFFSLEEP): an observational cohort study protocol.	2016	BMJ open	Mineiro, Maria Alexandra and Marques da Silva, Pedro and Alves, Marta and Virella, Daniel and Marques Gomes, Maria Joao and Cardoso, Joao
Intermittent hypoxia and arterial blood pressure control in humans: role of the peripheral vasculature and carotid baroreflex.	2016	American journal of physiology. Heart and circulatory physiology	Tremblay, Joshua C and Boulet, Lindsey M and Tymko, Michael M and Foster, Glen E
Obstructive Sleep Apnea as Possible Causal Factor for Visit-to-Visit Blood Pressure Variability.	2016	Circulation journal : official journal of the Japanese Circulation Society	Shiina, Kazuki and Tomiyama, Hirofumi and Takata, Yoshifumi and Matsumoto, Chisa and Odaira, Mari and Kato, Kota and Yamaguchi, Tasuku and Usui, Yasuhiro and Yamashina, Akira
Prognostic Significance of Sleep Apnea Syndrome on False Lumen Aortic Expansion in Post-Acute Aortic Syndrome.	2016	The Annals of thoracic surgery	Delsart, Pascal and Juthier, Francis and Clough, Rachel E and Sobocinski, Jonathan and Azzaoui, Richard and Ramstein, Julien and Devos, Patrick and Rousse, Natacha and Jegou, Bruno and Fayad, Georges and Modine, Thomas and Mallart, Anne and Vincentelli, Andre and Mounier-Vehier, Claire and Haulon, Stephan
Automatic Video Analysis for Obstructive Sleep Apnea Diagnosis.	2016	Sleep	Abad, Jorge and Munoz-Ferrer, Aida and Cervantes, Miguel Angel and Esquinas, Cristina and Marin, Alicia and Martinez, Carlos and Morera, Josep and Ruiz, Juan
Effect of eplerenone on the severity of obstructive sleep apnea and arterial stiffness in patients with resistant arterial hypertension.	2016	Polskie Archiwum Medycyny Wewnetrznej	Krasinska, Beata and Miazga, Angelika and Cofta, Szczepan and Szczepaniak-Chichel, Ludwina and Trafas, Tomasz and Krasinski, Zbigniew and Pawlaczyk-Gabriel, Katarzyna and Tykarski, Andrzej
Metabolic improvement of morbid obese patients following Roux-en-Y gastric bypass surgery: A prospective study in Mashhad, Iran.	2016	Indian journal of gastroenterology : official journal of the Indian Society of Gastroenterology	Fallahi-Shahabad, Sahar and Mazidi, Mohsen and Tavasoli, Alireza and Rezaie, Peyman and Rohani, Fatemeh and Habibzadeh, Simindokht and Darchini-Maragheh, Emadodin and Sefidi, Zohreh Sadat Sang and Safarian, Mohammad and Mobarhan, Majid Ghayour and Rajabi, Mohammad Taghi and Norouzy, Abdolreza and Parizadeh, Seyed Mohammad Reza and Akhlaghi, Saeid and Tavalaie, Shima and Firouzi, Fatemeh and Nemat…
Benzodiazepines are Prescribed More Frequently to Patients Already at Risk for Benzodiazepine-Related Adverse Events in Primary Care.	2016	Journal of general internal medicine	Kroll, David S and Nieva, Harry Reyes and Barsky, Arthur J and Linder, Jeffrey A
Use of a home positive airway pressure device during intraoperative monitored anesthesia care for outpatient surgery.	2016	Journal of anesthesia	Borg, Lindsay and Walters, Tessa L and Siegel, Lawrence C and Dazols, John and Mariano, Edward R
Impact of Renal Denervation on Patients With Obstructive Sleep Apnea and Resistant Hypertension - Insights From the SYMPLICITY HTN-3 Trial.	2016	Circulation journal : official journal of the Japanese Circulation Society	Kario, Kazuomi and Bhatt, Deepak L and Kandzari, David E and Brar, Sandeep and Flack, John M and Gilbert, Colleen and Oparil, Suzanne and Robbins, Mark and Townsend, Raymond R and Bakris, George
Fixed-pressure CPAP versus auto-adjusting CPAP: comparison of efficacy on blood pressure in obstructive sleep apnoea, a randomised clinical trial.	2016	Thorax	Pepin, J L and Tamisier, R and Baguet, J P and Lepaulle, B and Arbib, F and Arnol, N and Timsit, J F and Levy, P
Arrhythmogenic Substrates in Sleep-Disordered Breathing with Arterial Hypertension.	2016	Pacing and clinical electrophysiology : PACE	Amino, Mari and Yoshioka, Koichiro and Aoki, Takuya and Yamamoto, Manabu and Iga, Tomiei and Kanda, Shigetaka and Abe, Tadashi and Inokuchi, Sadaki and Tanabe, Teruhisa and Ikari, Yuji
Obstructive Sleep Apnea in Acute Stroke: A Role for Systemic Inflammation.	2016	Stroke	Ifergane, Gal and Ovanyan, Andrey and Toledano, Ronen and Goldbart, Aviv and Abu-Salame, Ibrahim and Tal, Asher and Stavsky, Moshe and Novack, Victor
Obese Veterans Enrolled in a Veterans Affairs Medical Center Outpatient Weight Loss Clinic Are Likely to Experience Disordered Sleep and Posttraumatic Stress.	2016	Journal of clinical sleep medicine : JCSM : official publication of the American Academy of Sleep Medicine	Mayer, Stephanie B and Levy, James R and Farrell-Carnahan, Leah and Nichols, Michelle G and Raman, Shekar
Temporal Patterns and Predictors of Rate vs Rhythm Control in Patients Attending a Multidisciplinary Atrial Fibrillation Clinic.	2016	The Canadian journal of cardiology	Wong, Jorge A and Quinn, F Russell and Gillis, Anne M and Burland, Laurie and Chen, Guanmin and Wyse, D George and Wilton, Stephen B
Correlation of obstructive sleep apnoea and laryngopharyngeal reflux: phmetry study.	2016	Clinical otolaryngology : official journal of ENT-UK ; official journal of Netherlands Society for Oto-Rhino-Laryngology & Cervico-Facial Surgery	Elhennawi, D M and Ahmed, M R and Abou-Halawa, A S
Comparison of in-laboratory and home diagnosis of sleep apnea using a cordless portable acoustic device.	2016	Sleep medicine	Alshaer, Hisham and Fernie, Geoff R and Tseng, Wen-Hou and Bradley, T Douglas
Healthcare Use in Individuals with Obesity and Chronic Hypoxemia Treated for Sleep Disordered Breathing.	2016	Journal of clinical sleep medicine : JCSM : official publication of the American Academy of Sleep Medicine	Povitz, Marcus and Tsai, Willis H and Pendharkar, Sachin R and Hanly, Patrick J and James, Matthew T
Screening and managing obstructive sleep apnoea in nocturnal heart block patients: an observational study.	2016	Respiratory research	Wu, Xu and Liu, Zilong and Chang, Su Chi and Fu, Cuiping and Li, Wenjing and Jiang, Hong and Jiang, Liyan and Li, Shanqun
Effect of bedtime dosing of barnidipine hydrochloride in non-dipper hypertensive patients with obstructive sleep apnoea not treated with continuous positive airway pressure.	2016	European review for medical and pharmacological sciences	Crippa, G and Zabzuni, D and Cassi, A and Bravi, E
Recurrence of stroke caused by nocturnal hypoxia-induced blood pressure surge in a young adult male with severe obstructive sleep apnea syndrome.	2016	Journal of the American Society of Hypertension : JASH	Yoshida, Tetsuro and Kuwabara, Mitsuo and Hoshide, Satoshi and Kario, Kazuomi
Obstructive Sleep Apnea Is Not Associated with Higher Health Care Use after Colonoscopy under Conscious Sedation.	2016	Annals of the American Thoracic Society	Mudambi, Lakshmi and Spiegelman, Andrew and Geron, Duncan and Hirshkowitz, Max and Mokhlesi, Babak and Shaib, Yasser and Velamuri, Suryakanta and Lan, Charlie O and Sharafkhaneh, Amir
Short-Term Variability in Apnea-Hypopnea Index during Extended Home Portable Monitoring.	2016	Journal of clinical sleep medicine : JCSM : official publication of the American Academy of Sleep Medicine	Prasad, Bharati and Usmani, Sarah and Steffen, Alana D and Van Dongen, Hans P A and Pack, Francis M and Strakovsky, Inna and Staley, Bethany and Dinges, David and Maislin, Greg and Pack, Allan I and Weaver, Terri E
Positive airway pressure improves nocturnal beat-to-beat blood pressure surges in obesity hypoventilation syndrome with obstructive sleep apnea.	2016	American journal of physiology. Regulatory, integrative and comparative physiology	Carter, Jason R and Fonkoue, Ida T and Grimaldi, Daniela and Emami, Leila and Gozal, David and Sullivan, Colin E and Mokhlesi, Babak
Observational Study of Obstructive Sleep Apnea in Wake-Up Stroke: The SLEEP TIGHT Study.	2016	Cerebrovascular diseases (Basel, Switzerland)	Koo, Brian B and Bravata, Daawn M and Tobias, Lauren A and Mackey, Jason S and Miech, Edward J and Matthias, Marianne S and Stahl, Stephanie M and Sico, Jason J and Vaz Fragoso, Carlos A and Williams, Linda S and Lampert, Rachel and Qin, Li and Yaggi, Henry Klar
Relaxin in Obstructive Sleep Apnea: Relationship with Blood Pressure and Inflammatory Mediators.	2016	Respiration; international review of thoracic diseases	Bonanno, Anna and Riccobono, Loredana and Bonsignore, Maria Rosaria and Lo Bue, Anna and Salvaggio, Adriana and Insalaco, Giuseppe and Marrone, Oreste
Effect of short-term positive airway pressure on blood pressure in controlled hypertensive patients with obstructive sleep apnoea syndrome: a prospective cohort study.	2016	Postgraduate medical journal	de Morais Lima, Jose Heriston and da Cruz Santos, Amilton and Barros, Sandra Emilia Benicio and Soares de Abreu Morais, Pollyana and Figueiroa, Jose Natal and Alves, Joao Guilherme B
Circadian rhythms in blood pressure, heart rate, hormones, and on polysomnographic parameters in severe obstructive sleep apnea syndrome patients: effect of continuous positive airway pressure.	2016	Blood pressure monitoring	Lemmer, Bjorn and Scholtze, Joachim and Schmitt, Judith
Hippocampus volume and subjective sleepiness in older people with sleep-disordered breathing: a preliminary report.	2016	Journal of sleep research	Sforza, Emilia and Celle, Sebastien and Saint-Martin, Magali and Barthelemy, Jean C and Roche, Frederic
Obstructive Sleep Apnea and Gastroesophageal Reflux: A Multivariate Population-Level Analysis.	2016	Otolaryngology--head and neck surgery : official journal of American Academy of Otolaryngology-Head and Neck Surgery	Gilani, Sapideh and Quan, Stuart F and Pynnonen, Melissa A and Shin, Jennifer J
Impact of Randomization, Clinic Visits, and Medical and Psychiatric Cormorbidities on Continuous Positive Airway Pressure Adherence in Obstructive Sleep Apnea.	2016	Journal of clinical sleep medicine : JCSM : official publication of the American Academy of Sleep Medicine	Budhiraja, Rohit and Kushida, Clete A and Nichols, Deborah A and Walsh, James K and Simon, Richard D and Gottlieb, Daniel J and Quan, Stuart F
Remote Ambulatory Management of Veterans with Obstructive Sleep Apnea.	2016	Sleep	Fields, Barry G and Behari, Pratima Pathak and McCloskey, Susan and True, Gala and Richardson, Diane and Thomasson, Arwin and Korom-Djakovic, Danijela and Davies, Keith and Kuna, Samuel T
Serum Vitamin D Is Significantly Inversely Associated with Disease Severity in Caucasian Adults with Obstructive Sleep Apnea Syndrome.	2016	Sleep	Kerley, Conor P and Hutchinson, Katrina and Bolger, Kenneth and McGowan, Aisling and Faul, John and Cormican, Liam
High-resolution wrist-worn overnight oximetry has high positive predictive value for obstructive sleep apnea in a sleep study referral population.	2016	Sleep & breathing = Schlaf & Atmung	Kunisaki, Ken M and Bohn, Oksana A and Wetherbee, Erin E and Rector, Thomas S
Three-year changes of prothrombotic factors in a cohort of South Africans with a high clinical suspicion of obstructive sleep apnea.	2016	Thrombosis and haemostasis	von Kanel, Roland and Malan, Nico T and Hamer, Mark and Lambert, Gavin W and Schlaich, Markus and Reimann, Manja and Malan, Leone
Emerging risk factors and the dose-response relationship between physical activity and lone atrial fibrillation: a prospective case-control study.	2016	Europace : European pacing, arrhythmias, and cardiac electrophysiology : journal of the working groups on cardiac pacing, arrhythmias, and cardiac cellular electrophysiology of the European Society of Cardiology	Calvo, Naiara and Ramos, Pablo and Montserrat, Silvia and Guasch, Eduard and Coll-Vinent, Blanca and Domenech, Monica and Bisbal, Felipe and Hevia, Sara and Vidorreta, Silvia and Borras, Roger and Falces, Carles and Embid, Cristina and Montserrat, Josep Maria and Berruezo, Antonio and Coca, Antonio and Sitges, Marta and Brugada, Josep and Mont, Lluis
Longitudinal Effect of CPAP on BP in Resistant and Nonresistant Hypertension in a Large Clinic-Based Cohort.	2016	Chest	Walia, Harneet K and Griffith, Sandra D and Foldvary-Schaefer, Nancy and Thomas, George and Bravo, Emmanuel L and Moul, Douglas E and Mehra, Reena
Linkage of sleep-disordered breathing and acute aortic dissection with patent false lumen.	2016	Heart and vessels	Inami, Toru and Seino, Yoshihiko and Shimura, Tetsuro and Kurihara, Osamu and Kimata, Nakahisa and Murakami, Daisuke and Munakata, Ryo and Takano, Masamichi and Ohba, Takayoshi and Shimizu, Wataru
Automated detection of atrial fibrillation from the electrocardiogram channel of polysomnograms.	2016	Sleep & breathing = Schlaf & Atmung	Monahan, Ken and Song, Yanna and Loparo, Ken and Mehra, Reena and Harrell, Frank E Jr and Redline, Susan
Left Atrial Dysfunction Assessed by Two-Dimensional Speckle Tracking Echocardiography in Patients with Impaired Left Ventricular Ejection Fraction and Sleep-Disordered Breathing.	2016	Echocardiography (Mount Kisco, N.Y.)	Miskowiec, Dawid and Karolina, Kupczynska and Michalski, Blazej W and Uznanska-Loch, Barbara and Kurpesa, Malgorzata and Kasprzak, Jaroslaw D and Lipiec, Piotr
Sleep apnea in patients reporting insomnia or restless legs symptoms.	2016	Acta neurologica Scandinavica	Bianchi, M T and Goparaju, B and Moro, M
Effect of oxygen desaturation threshold on determination of OSA severity during weight loss.	2016	Sleep & breathing = Schlaf & Atmung	Myllymaa, Katja and Myllymaa, Sami and Leppanen, Timo and Kulkas, Antti and Kupari, Salla and Tiihonen, Pekka and Mervaala, Esa and Seppa, Juha and Tuomilehto, Henri and Toyras, Juha
Sleep-disordered breathing and echocardiographic measures of function and dyssynchrony: a complex approach to cardiac resynchronization therapy.	2016	Journal of cardiovascular medicine (Hagerstown, Md.)	Szulik, Mariola and Sredniawa, Beata and Streb, Witold and Lenarczyk, Radoslaw and Jarski, Piotr and Kalarus, Zbigniew and Kukulski, Tomasz
Sleep Apnea in Patients with Rheumatic Mitral Stenosis.	2015	The Journal of heart valve disease	Asker, Muntecep and Asker, Selvi
Prevalence and Risk Factors of Sleep Disordered Breathing in Fabry disease: A Prospective Cohort Study.	2015	Medicine	Franzen, Daniel and Gerard, Nicolas and Bratton, Daniel J and Wons, Annette and Gaisl, Thomas and Sievi, Noriane A and Clarenbach, Christian F and Kohler, Malcolm and Krayenbuhl, Pierre A
A Case Report of Renal Sympathetic Denervation for the Treatment of Polymorphic Ventricular Premature Complexes: Expanding Horizons.	2015	Medicine	Kiuchi, Marcio Galindo and Vitorio, Frederico Puppim and Silva, Gustavo Ramalho da and Paz, Luis Marcelo Rodrigues and Souto, Gladyston Luiz Lima
Ambulatory Blood Pressure Monitoring (ABPM) as the reference standard for diagnosis of hypertension and assessment of vascular risk in adults.	2015	Chronobiology international	Hermida, Ramon C and Smolensky, Michael H and Ayala, Diana E and Portaluppi, Francesco
Underperception of Naps in Older Adults Referred for a Sleep Assessment: An Insomnia Trait and a Cognitive Problem?.	2015	Journal of the American Geriatrics Society	Nguyen-Michel, Vi-Huong and Levy, Pierre-P and Pallanca, Olivier and Kinugawa, Kiyoka and Banica-Wolters, Raluca and Sebban, Claude and Mariani, Jean and Fournier, Emmanuel and Arnulf, Isabelle
Impact of non-dipping on cardiovascular outcomes in patients with obstructive sleep apnea syndrome.	2015	Clinical and experimental hypertension (New York, N.Y. : 1993)	Sasaki, Nobuo and Ozono, Ryoji and Edahiro, Yoshinobu and Ishii, Kiyomi and Seto, Ayako and Okita, Tomomi and Teramen, Kazushi and Fujiwara, Saeko and Kihara, Yasuki
Sleep Apnea Symptoms as a Predictor of Fatigue in an Urban HIV Clinic.	2015	AIDS patient care and STDs	Goswami, Umesh and Baker, Jason V and Wang, Qi and Khalil, Wajahat and Kunisaki, Ken M
Photoplethysmographic Signal to Screen Sleep-Disordered Breathing in Hospitalized Heart Failure Patients: Feasibility of a Prospective Clinical Pathway.	2015	JACC. Heart failure	Sharma, Sunil and Mather, Paul and Efird, Jimmy T and Kahn, Daron and Cheema, Mohammed and Rubin, Sharon and Reeves, Gordon and Bonita, Raphael and Malloy, Raymond and Whellan, David J
Obstructive sleep apnea in psychiatric outpatients. A clinic-based study.	2015	Journal of psychiatric research	Nikolakaros, Georgios and Virtanen, Irina and Markkula, Juha and Vahlberg, Tero and Saaresranta, Tarja
Healthcare Service Utilization by Patients with Obstructive Sleep Apnea: A Population-Based Study.	2015	PloS one	Kao, Li-Ting and Lee, Hsin-Chien and Lin, Herng-Ching and Tsai, Ming-Chieh and Chung, Shiu-Dong
Effect of Continuous Positive Airway Pressure Therapy on Glycemic Excursions and Insulin Sensitivity in Patients with Obstructive Sleep Apnea-hypopnea Syndrome and Type 2 Diabetes.	2015	Chinese medical journal	Guo, Li-Xin and Zhao, Xin and Pan, Qi and Sun, Xue and Li, Hui and Wang, Xiao-Xia and Zhang, Li-Na and Wang, Yao
Can continuous positive airway pressure therapy have antiarrhythmic properties?.	2015	Kardiologia polska	Platek, Anna E and Karpinski, Grzegorz and Szymanski, Filip M
The Association Between Antihypertensive Medication and Blood Pressure Control in Patients with Obstructive Sleep Apnea.	2015	Advances in experimental medicine and biology	Diogo, Lucilia N and Pinto, Paula and Barbara, Cristina and Papoila, Ana L and Monteiro, Emilia C
Ensuring Restorative Success With Bruxism Testing.	2015	Dentistry today	Malcmacher, Louis
Prevalence and determinants of excessive daytime sleepiness in hypertensive patients: a cross-sectional study in Douala, Cameroon.	2015	BMJ open	Mbatchou Ngahane, Bertrand Hugo and Nganda, Motto Malea and Dzudie, Anastase and Luma, Henry and Kamdem, Felicite and Ngote, Henri Roger and Monkam, Yves and Kuaban, Christopher
Subjective sleep disturbance in epilepsy patients at an outpatient clinic: A questionnaire-based study on prevalence.	2015	Epilepsy research	Ismayilova, Vefa and Demir, Ahmet Ugur and Tezer, F Irsel
Use of Ambulatory Blood Pressure Monitoring for the Screening of Obstructive Sleep Apnea.	2015	Journal of clinical hypertension (Greenwich, Conn.)	Torres, Gerard and Sanchez-de-la-Torre, Manuel and Martinez-Alonso, Montserrat and Gomez, Silvia and Sacristan, Oscar and Cabau, Jacint and Barbe, Ferran
Ascertainment of Testosterone Prescribing Practices in the VA.	2015	Medical care	Jasuja, Guneet K and Bhasin, Shalender and Reisman, Joel I and Berlowitz, Dan R and Rose, Adam J
Type III home sleep testing versus pulse oximetry: is the respiratory disturbance index better than the oxygen desaturation index to predict the apnoea-hypopnoea index measured during laboratory polysomnography?.	2015	BMJ open	Dawson, Arthur and Loving, Richard T and Gordon, Robert M and Abel, Susan L and Loewy, Derek and Kripke, Daniel F and Kline, Lawrence E
Left ventricular diastolic dysfunction in obstructive sleep apnoea syndrome by an echocardiographic standardized approach: An observational study.	2015	Archives of cardiovascular diseases	Bodez, Diane and Lang, Sylvie and Meuleman, Catherine and Boyer-Chatenet, Louise and Nguyen, Xuan-Lan and Soulat-Dufour, Laurie and Boccara, Franck and Fleury, Bernard and Cohen, Ariel
Association of body fat composition and obstructive sleep apnea in the elderly: A longitudinal study.	2015	Obesity (Silver Spring, Md.)	Saint Martin, Magali and Roche, Frederic and Thomas, Thierry and Collet, Philippe and Barthelemy, Jean Claude and Sforza, Emilia
[Hypertension and cardiovascular risk associated with obstructive sleep apnea in adult in Guadeloupe (French West Indies)].	2015	Hypertension arterielle et risque cardiovasculaire associes au syndrome d'apnees obstructives du sommeil chez l'adulte en Guadeloupe.	Billy Brissac, R and Phirai, S and Larifla, L and Atallah, A and Hedreville, M and Hedreville, S and Fassih, M and Cadelis, G and Rhinan, P and Hamony Soter, V and Foucan, L
Obstructive Sleep Apnea Using Watch-PAT 200 Is Independently Associated With an Increase in Morning Blood Pressure Surge in Never-Treated Hypertensive Patients.	2015	Journal of clinical hypertension (Greenwich, Conn.)	Cho, Jung Sun and Ihm, Sang-Hyun and Kim, Chan Joon and Park, Mahn-Won and Her, Sung-Ho and Park, Gyung-Min and Kim, Tae-Seok
Polyvinylidene fluoride sensor-based method for unconstrained snoring detection.	2015	Physiological measurement	Hwang, Su Hwan and Han, Chung Min and Yoon, Hee Nam and Jung, Da Woon and Lee, Yu Jin and Jeong, Do-Un and Park, Kwang Suk
Nitroglycerin-mediated, but not flow-mediated vasodilation, is associated with blunted nocturnal blood pressure fall in patients with resistant hypertension.	2015	Journal of hypertension	Fontes-Guerra, Priscila C A and Cardoso, Claudia R L and Muxfeldt, Elizabeth S and Salles, Gil F
Evaluation of blood pressure control in an obstructive sleep apnea population followed in cardiology.	2015	High blood pressure & cardiovascular prevention : the official journal of the Italian Society of Hypertension	Delsart, Pascal and Takla, Marc and Marboeuf, Philippe and Claisse, Gonzague and Kpogbemabou, Natalia and Lubret, Remy and Hattabi, Medhi and Mounier-Vehier, Claire
Obstructive sleep apnea is an important predictor of hepatic fibrosis in patients with nonalcoholic fatty liver disease in a tertiary care center.	2015	Hepatology international	Agrawal, Swastik and Duseja, Ajay and Aggarwal, Ashutosh and Das, Ashim and Mehta, Manu and Dhiman, Radha K and Chawla, Yogesh
Determinants of concentric left ventricular hypertrophy in patients with resistant hypertension: RESIST-POL study.	2015	Hypertension research : official journal of the Japanese Society of Hypertension	Dobrowolski, Piotr and Prejbisz, Aleksander and Klisiewicz, Anna and Florczak, Elzbieta and Rybicka, Justyna and Januszewicz, Andrzej and Hoffman, Piotr
Exercise end-tidal CO2 predicts central sleep apnea in patients with heart failure.	2015	Chest	Cundrle, Ivan Jr and Somers, Virend K and Johnson, Bruce D and Scott, Christopher G and Olson, Lyle J
Effects of nondipping pattern on systemic inflammation in obstructive sleep apnea.	2015	Sleep & breathing = Schlaf & Atmung	Sarinc Ulasli, Sevinc and Sariaydin, Muzaffer and Gunay, Ersin and Halici, Bilal and Celik, Sefa and Koyuncu, Tulay and Ulu, Sena and Unlu, Mehmet
Day-case tonsillectomy: practical solution or practical impossibility.	2015	Irish medical journal	Kharytaniuk, N and Ali, R and Sharafa, A and Keogh, I J
White coat hypertension and obstructive sleep apnea.	2015	Sleep & breathing = Schlaf & Atmung	Li, Li and Guo, Li-Zhu and Li, Jie and Wang, Ying and Liu, Xin and Lv, Ya-Hui and Ma, Chang-Sheng
Obstructive Sleep Apnea and Posttraumatic Stress Disorder among OEF/OIF/OND Veterans.	2015	Journal of clinical sleep medicine : JCSM : official publication of the American Academy of Sleep Medicine	Colvonen, Peter J and Masino, Tonya and Drummond, Sean P A and Myers, Ursula S and Angkaw, Abigail C and Norman, Sonya B
Assessment of respiratory disturbance index determined with a non-restrictive monitor and of autonomic nervous system parameters in heart failure patients: A pilot study.	2015	Journal of cardiology	Shimazu, Shuzo and Hirashiki, Akihiro and Kamimura, Yoshihiro and Nakano, Yoshihisa and Adachi, Shiro and Kondo, Takahisa and Murohara, Toyoaki
Sleep disordered breathing and acute mountain sickness in workers rapidly transported to the South Pole (2835 m).	2015	Respiratory physiology & neurobiology	Anderson, P J and Wiste, H J and Ostby, S A and Miller, A D and Ceridon, M L and Johnson, B D
Cost-effectiveness of obstructive sleep apnea screening for patients with diabetes or chronic kidney disease.	2015	Sleep & breathing = Schlaf & Atmung	Okubo, Reiko and Kondo, Masahide and Hoshi, Shu-ling and Yamagata, Kunihiro
Effects of obstructive sleep apnea on hemodynamic parameters in patients entering cardiac rehabilitation.	2015	Journal of cardiopulmonary rehabilitation and prevention	Hargens, Trent A and Aron, Adrian and Newsome, Laura J and Austin, Joseph L and Shafer, Brooke M
The STOP-BANG questionnaire: reliability and validity of the Persian version in sleep clinic population.	2015	Quality of life research : an international journal of quality of life aspects of treatment, care and rehabilitation	Sadeghniiat-Haghighi, Khosro and Montazeri, Ali and Khajeh-Mehrizi, Ahmad and Ghajarzadeh, Mahsa and Alemohammad, Zahra Banafsheh and Aminian, Omid and Sedaghat, Mojtaba
Effect of different oxygen desaturation threshold levels on hypopnea scoring and classification of severity of sleep apnea.	2015	Sleep & breathing = Schlaf & Atmung	Myllymaa, Sami and Myllymaa, Katja and Kupari, Salla and Kulkas, Antti and Leppanen, Timo and Tiihonen, Pekka and Mervaala, Esa and Seppa, Juha and Tuomilehto, Henri and Toyras, Juha
Effects of continuous positive airway pressure treatment on clinic and ambulatory blood pressures in patients with obstructive sleep apnea and resistant hypertension: a randomized controlled trial.	2015	Hypertension (Dallas, Tex. : 1979)	Muxfeldt, Elizabeth S and Margallo, Victor and Costa, Leonardo M S and Guimaraes, Gleison and Cavalcante, Aline H and Azevedo, Joao C M and de Souza, Fabio and Cardoso, Claudia R L and Salles, Gil F
Ambulatory arterial stiffness index is associated with impaired left atrial mechanical functions in hypertensive diabetic patients: A speckle tracking study.	2015	Anatolian journal of cardiology	Kalaycioglu, Ezgi and Gokdeniz, Tayyar and Aykan, Ahmet Cagri and Hatem, Engin and Gursoy, Ozan Mustafa and Cavusoglu, Gokhan and Cetin, Mustafa and Celik, Sukru
The role of continuous positive airway pressure in blood pressure control for patients with obstructive sleep apnea and hypertension: a meta-analysis of randomized controlled trials.	2015	Journal of clinical hypertension (Greenwich, Conn.)	Hu, Xinyu and Fan, Jinqi and Chen, Shaojie and Yin, Yuehui and Zrenner, Bernhard
Excessive fragmentary myoclonus in patients with Parkinson's disease: prevalence and clinico-polysomnographic profile.	2015	Sleep & breathing = Schlaf & Atmung	Sobreira-Neto, Manoel Alves and Pena-Pereira, Marcio Alexandre and Sobreira, Emmanuelle Silva Tavares and Chagas, Marcos Hortes Nisihara and Tumas, Vitor and Fernandes, Regina Maria Franca and Eckeli, Alan Luiz
The effect of continuous positive airway pressure therapy on the prevalence of masked hypertension in obstructive sleep apnea patients.	2015	Biomedical papers of the Medical Faculty of the University Palacky, Olomouc, Czechoslovakia	Sova, Milan and Sovova, Eliska and Hobzova, Milada and Zapletalova, Jana and Kamasova, Monika and Kolek, Vitezslav
Effects of three month nasal continuous positive airway pressure treatment on electrocardiographic, echocardiographic and overnight polysomnographic parameters in newly diagnosed moderate/severe obstructive sleep apnea patients.	2015	International heart journal	Cicek, Davran and Balcioglu, Akif Serhat and Lakadamyali, Huseyin and Muderrisoglu, Haldun
A home sleep apnea screening device with time-domain signal processing and autonomous scoring capability.	2015	IEEE transactions on biomedical circuits and systems	Jin, Jiayi and Sanchez-Sinencio, Edgar
[Differences in health-related quality of Life between men and women with sleep-disordered breathing].	2015	Diferencias en la calidad de vida relacionada con la salud entre hombres y mujeres con trastorno respiratorio del sueno.	Abad Massanet, F and Rivero Perez, J and Vera Osorio, J A
Misclassification of OSA severity with automated scoring of home sleep recordings.	2015	Chest	Aurora, R Nisha and Swartz, Rachel and Punjabi, Naresh M
Evaluation of a 2-channel portable device and a predictive model to screen for obstructive sleep apnea in a laboratory environment.	2015	Respiratory care	Zou, Jianyin and Meng, Lili and Liu, Yupu and Xu, Xiaoxi and Liu, Suru and Guan, Jian and Yin, Shankai and Yi, Hongliang
Cyclic variation in heart rate score by holter electrocardiogram as screening for sleep-disordered breathing in subjects with heart failure.	2015	Respiratory care	Shimizu, Takeshi and Yoshihisa, Akiomi and Iwaya, Shoji and Abe, Satoshi and Sato, Takamasa and Suzuki, Satoshi and Yamaki, Takayoshi and Sugimoto, Koichi and Kunii, Hiroyuki and Nakazato, Kazuhiko and Suzuki, Hitoshi and Saitoh, Shu-Ichi and Takeishi, Yasuchika
Morbidity and mortality risk ratios are elevated in severe supine dominant OSA: a long-term follow-up study.	2015	Sleep & breathing = Schlaf & Atmung	Kulkas, Antti and Muraja-Murro, Anu and Tiihonen, Pekka and Mervaala, Esa and Toyras, Juha
Sleep disorders in patients with end-stage renal disease undergoing dialysis: comparison between hemodialysis, continuous ambulatory peritoneal dialysis and automated peritoneal dialysis.	2015	International urology and nephrology	Losso, Ricardo L M and Minhoto, Gisele R and Riella, Miguel C
Prevalence, risk factors, and morbidity of eye lid laxity in a veteran population.	2015	Cornea	Ansari, Zubair and Singh, Roshni and Alabiad, Chrisfouad and Galor, Anat
Evening versus morning dosing of antihypertensive drugs in hypertensive patients with sleep apnoea: a cross-over study.	2015	Journal of hypertension	Kasiakogias, Alexandros and Tsioufis, Costas and Thomopoulos, Costas and Andrikou, Ioannis and Aragiannis, Dimitrios and Dimitriadis, Kyriakos and Tsiachris, Dimitrios and Bilo, Grzegorz and Sideris, Skevos and Filis, Konstantinos and Parati, Gianfranco and Stefanadis, Christodoulos
Admission after sleep surgery is unnecessary in patients without cardiovascular disease.	2015	The Laryngoscope	Rotenberg, Brian and Theriault, Jenna and Cheng, Horace and Fuller, John
Factors associated with diastolic dysfunction in patients with resistant hypertension: resist-POL study.	2015	American journal of hypertension	Dobrowolski, Piotr and Klisiewicz, Anna and Prejbisz, Aleksander and Florczak, Elzbieta and Rybicka, Justyna and Bielen, Przemyslaw and Sliwinski, Pawel and Gosk, Maria and Januszewicz, Andrzej and Hoffman, Piotr
Reliability and validity testing of automated scoring in obstructive sleep apnea diagnosis with the Embletta X100.	2015	The Laryngoscope	Park, Do Y and Kim, Hyun J and Kim, Chang-Hoon and Kim, Yoo S and Choi, Ji H and Hong, Sang Y and Jung, Jin J and Lee, Kang I and Lee, Han S
Neck circumference and body mass index as independent predictors of hypertension misclassification in patients suspected of having obstructive sleep apnea.	2015	Blood pressure monitoring	Diogo, Lucilia N and Pinto, Paula and Barbara, Cristina and Monteiro, Emilia C and Papoila, Ana L
Nasal insufflation treatment adherence in obstructive sleep apnea.	2015	Sleep & breathing = Schlaf & Atmung	Sowho, Mudiaga O and Woods, Michael J and Biselli, Paolo and McGinley, Brian M and Buenaver, Luis F and Kirkness, Jason P
[Differences in the reduction of blood pressure according to drug administration at activity hours or rest hours].	2015	Diferencias en la reduccion de la presion arterial en funcion de la toma de la medicacion en horario diurno o nocturno.	Helena Ponte Marquez, Paola and Jose Sole, Maria and Arroyo, Juan Antonio and Matas, Laia and Benet, Maria Teresa and Roca-Cusachs, Alex
Diagnosis and treatment of snoring in adults-S2k Guideline of the German Society of Otorhinolaryngology, Head and Neck Surgery.	2015	Sleep & breathing = Schlaf & Atmung	Stuck, Boris A and Dreher, Alfred and Heiser, Clemens and Herzog, Michael and Kuhnel, Thomas and Maurer, Joachim T and Pistner, Hans and Sitter, Helmut and Steffen, Armin and Verse, Thomas
Revisits and readmissions following ambulatory uvulopalatopharyngoplasty.	2015	The Laryngoscope	Bhattacharyya, Neil
A comparison of radio-frequency biomotion sensors and actigraphy versus polysomnography for the assessment of sleep in normal subjects.	2015	Sleep & breathing = Schlaf & Atmung	O'Hare, Emer and Flanagan, David and Penzel, Thomas and Garcia, Carmen and Frohberg, Daniela and Heneghan, Conor
Are at-home sleep studies performed using portable monitors (PMs) as effective at diagnosing obstructive sleep apnea (OSA) in adults as sleep laboratory-based polysomnography (PSG)?.	2014	The Journal of the Oklahoma State Medical Association	Walia, Reuben and Achilefu, Allison and Crawford, Steven and Jain, Vikas and Wigley, Stacy D and McCarthy, Laine H
The importance of sleep apnea index determination using 24 h ECG analysis in patients with heart rhythm disorders.	2014	Vojnosanitetski pregled	Grdinic, Aleksandra and Stajic, Zoran and Grdinic, Aleksandar G and Vucinic, Zarko and Krstic, Violeta Randjelovic and Drobnjak, Dragan and Bogdanovic, Predrag and Djuric, Predrag and Stevanovic, Angelina and Rakonjac, Milanko and Petrovic, Stanko and Gudelj, Ognjen and Matunovic, Radomir
Excessive daytime sleepiness and obstructive sleep apnea in Thai epileptic patients.	2014	Journal of the Medical Association of Thailand = Chotmaihet thangphaet	Ruangkana, Ponson and Chinvarun, Yotin and Udommongkol, Chesda and Chairungsaris, Parnsiri and Nidhinandana, Samart and Suwantamee, Jithanorm and Sithinamsuwan, Pasiri
Predictors of the overlap syndrome and its association with comorbidities in patients with chronic obstructive pulmonary disease.	2014	Respiration; international review of thoracic diseases	Steveling, Esther Helen and Clarenbach, Christian F and Miedinger, David and Enz, Claudia and Durr, Selina and Maier, Sabrina and Sievi, Noriane and Zogg, Stefanie and Leuppi, Jorg D and Kohler, Malcolm
Who is getting tested for obstructive sleep apnea using a portable recording system? Test results from 193,221 patients.	2014	Journal of clinical sleep medicine : JCSM : official publication of the American Academy of Sleep Medicine	Cairns, Alyssa and Poulos, Greg and Bogan, Richard
Quality-adjusted life-years gain and health status in patients with OSAS after one year of continuous positive airway pressure use.	2014	Sleep	Rizzi, Camila F and Ferraz, Marcos B and Poyares, Dalva and Tufik, Sergio
Obstructive sleep apnea during REM sleep and hypertension. results of the Wisconsin Sleep Cohort.	2014	American journal of respiratory and critical care medicine	Mokhlesi, Babak and Finn, Laurel A and Hagen, Erika W and Young, Terry and Hla, Khin Mae and Van Cauter, Eve and Peppard, Paul E
A pilot study of a wearable apnoea detection device.	2014	BMJ open	Rodriguez-Villegas, Esther and Chen, Gwangwei and Radcliffe, Jeremy and Duncan, John
Independent association of obstructive sleep apnea with left ventricular geometry and systolic function in resistant hypertension: the RESIST-POL study.	2014	Sleep medicine	Dobrowolski, Piotr and Klisiewicz, Anna and Florczak, Elzbieta and Prejbisz, Aleksander and Bielen, Przemyslaw and Sliwinski, Pawel and Kabat, Marek and Rybicka, Justyna and Topor-Madry, Roman and Januszewicz, Andrzej and Hoffman, Piotr
Effects of continuous positive airway pressure on blood pressure in patients with resistant hypertension and obstructive sleep apnea: a meta-analysis.	2014	Journal of hypertension	Iftikhar, Imran H and Valentine, Christopher W and Bittencourt, Lia R A and Cohen, Debbie L and Fedson, Annette C and Gislason, Thorarinn and Penzel, Thomas and Phillips, Craig L and Yu-sheng, Lin and Pack, Allan I and Magalang, Ulysses J
Diagnostic thresholds for quantitative REM sleep phasic burst duration, phasic and tonic muscle activity, and REM atonia index in REM sleep behavior disorder with and without comorbid obstructive sleep apnea.	2014	Sleep	McCarter, Stuart J and St Louis, Erik K and Duwell, Ethan J and Timm, Paul C and Sandness, David J and Boeve, Bradley F and Silber, Michael H
Correlation between cephalometric data and severity of sleep apnea.	2014	Brazilian journal of otorhinolaryngology	Silva, Vanessa Goncalves and Pinheiro, Laiza Araujo Mohana and Silveira, Priscila Leite da and Duarte, Alexandre Scalli Mathias and Faria, Ana Celia and Carvalho, Eduardo George Baptista de and Zancanella, Edilson and Crespo, Agricio Nubiato
Association of severe obstructive sleep apnea and elevated blood pressure despite antihypertensive medication use.	2014	Journal of clinical sleep medicine : JCSM : official publication of the American Academy of Sleep Medicine	Walia, Harneet K and Li, Hong and Rueschman, Michael and Bhatt, Deepak L and Patel, Sanjay R and Quan, Stuart F and Gottlieb, Daniel J and Punjabi, Naresh M and Redline, Susan and Mehra, Reena
Prevalence of glaucoma in patients with moderate to severe obstructive sleep apnea: ocular morbidity and outcomes in a 3 year follow-up study.	2014	Eye (London, England)	Hashim, S P and Al Mansouri, F A and Farouk, M and Al Hashemi, A A and Singh, R
Trends in outpatient visits for insomnia, sleep apnea, and prescriptions for sleep medications among US adults: findings from the National Ambulatory Medical Care survey 1999-2010.	2014	Sleep	Ford, Earl S and Wheaton, Anne G and Cunningham, Timothy J and Giles, Wayne H and Chapman, Daniel P and Croft, Janet B
Risk factors for sleep apnea in children with bipolar disorder.	2014	Journal of affective disorders	Mieczkowski, Brian P and Oduguwa, Abimdola and Kowatch, Robert A and Splaingard, Mark
Endoscopic assessment of reflux esophagitis concurrent with hiatal hernia in male Japanese patients with obstructive sleep apnea.	2014	Scandinavian journal of gastroenterology	Zenda, Takahiro and Hamazaki, Kei and Oka, Rie and Hagishita, Tomomi and Miyamoto, Susumu and Shimizu, Junzo and Inadera, Hidekuni
Validation of a portable monitor for the diagnosis of obstructive sleep apnea in morbidly obese patients.	2014	Journal of clinical sleep medicine : JCSM : official publication of the American Academy of Sleep Medicine	Fredheim, Jan Magnus and Roislien, J and Hjelmesaeth, J
Association between high nocturnal blood pressure and white matter change and its interaction by obstructive sleep apnoea among normotensive adults.	2014	Journal of hypertension	Lee, Sunghee and Thomas, Robert Joseph and Kim, Hyun and Seo, Hyung Suk and Baik, Inkyung and Yoon, Dae Wui and Kim, Se Joong and Lee, Seung Ku and Shin, Chol
Medication cost is significantly reduced after Roux-en-Y gastric bypass in obese patients.	2014	Obesity surgery	Gesquiere, Ina and Aron-Wisnewsky, Judith and Foulon, Veerle and Haggege, Steeve and Van der Schueren, Bart and Augustijns, Patrick and Bouillot, Jean-Luc and Clement, Karine and Basdevant, Arnaud and Oppert, Jean-Michel and Buyse, Marion
CPAP versus oxygen in obstructive sleep apnea.	2014	The New England journal of medicine	Gottlieb, Daniel J and Punjabi, Naresh M and Mehra, Reena and Patel, Sanjay R and Quan, Stuart F and Babineau, Denise C and Tracy, Russell P and Rueschman, Michael and Blumenthal, Roger S and Lewis, Eldrin F and Bhatt, Deepak L and Redline, Susan
Evaluation and validation of a method for determining platelet catecholamine in patients with obstructive sleep apnea and arterial hypertension.	2014	PloS one	Feres, Marcia C and Cintra, Fatima D and Rizzi, Camila F and Mello-Fujita, Luciane and Lino de Souza, Altay A and Tufik, Sergio and Poyares, Dalva
Hypertension, snoring, and obstructive sleep apnoea during pregnancy: a cohort study.	2014	BJOG : an international journal of obstetrics and gynaecology	O'Brien, L M and Bullough, A S and Chames, M C and Shelgikar, A V and Armitage, R and Guilleminualt, C and Sullivan, C E and Johnson, T R B and Chervin, R D
A randomized controlled study of CPAP effect on plasma aldosterone concentration in patients with resistant hypertension and obstructive sleep apnea.	2014	Journal of hypertension	Lloberes, Patricia and Sampol, Gabriel and Espinel, Eugenia and Segarra, Alfons and Ramon, Maria-Antonia and Romero, Odile and Ferrer, Roser and Martinez-Garcia, Miguel-Angel and Tovar, Jose-Luis
Cardiac structure and function improvements in coronary artery disease combined with severe obstructive sleep apnea/hypopnea syndrome patients via noninvasive positive pressure ventilation therapy.	2014	Coronary artery disease	Liu, Xinbing and Feng, Liuliu and Cao, Guoliang and Huang, Hongman and Xu, Qitan and Yu, Jianhua and Zhang, Shufu and Zhou, Mingcheng
Reliability of SleepStrip as a screening test in obstructive sleep apnea patients.	2014	European archives of oto-rhino-laryngology : official journal of the European Federation of Oto-Rhino-Laryngological Societies (EUFOS) : affiliated with the German Society for Oto-Rhino-Laryngology - Head and Neck Surgery	Dinc, Aykut Erdem and Yilmaz, Metin and Tutar, Hakan and Aydil, Utku and Kizil, Yusuf and Damar, Murat and Kemaloglu, Yusuf K
Severe obstructive sleep apnoea syndrome and erectile dysfunction: a prospective randomised study to compare sildenafil vs. nasal continuous positive airway pressure.	2014	International journal of clinical practice	Pastore, A L and Palleschi, G and Ripoli, A and Silvestri, L and Maggioni, C and Pagliuca, G and Nobili Benedetti, F M and Gallo, A and Zucchi, A and Maurizi, A and Costantini, E and Carbone, A
Adherence of obstructive sleep apnea syndrome patients to continuous positive airway pressure in a public service.	2014	Brazilian journal of otorhinolaryngology	Queiroz, Danielle L C and Yui, Mariane S and Braga, Andrea A and Coelho, Mariana L and Kupper, Daniel S and Sander, Heidi H and Almeida, Leila A and Fernandes, Regina M F and Eckeli, Alan L and Valera, Fabiana Cardoso Pereira
Reliability and validity of a Thai version of the Berlin questionnaire in patients with sleep disordered breathing.	2014	Journal of the Medical Association of Thailand = Chotmaihet thangphaet	Suksakorn, Surapon and Rattanaumpawan, Pimon and Banhiran, Wish and Cherakul, Nitipatana and Chotinaiwattarakul, Wattanachai
OSA is common and independently associated with hypertension and increased arterial stiffness in consecutive perimenopausal women.	2014	Chest	Pedrosa, Rodrigo P and Barros, Isly M L and Drager, Luciano F and Bittencourt, Marcio S and Medeiros, Ana Kelley L and Carvalho, Liana L and Lustosa, Thais C and Carvalho, Martinha M B and Ferreira, Moacir N L and Lorenzi-Filho, Geraldo and Costa, Laura O B F
Predicting sleep disordered breathing in outpatients with suspected OSA.	2014	BMJ open	Cowan, Douglas C and Allardice, Gwen and Macfarlane, Duncan and Ramsay, Darren and Ambler, Heather and Banham, Stephen and Livingston, Eric and Carlin, Christopher
Unconstrained sleep apnea monitoring using polyvinylidene fluoride film-based sensor.	2014	IEEE transactions on bio-medical engineering	Hwang, Su Hwan and Lee, Hong Ji and Yoon, Hee Nam and Jung, Da Woon and Lee, Yu-Jin G and Lee, Yu Jin and Jeong, Do-Un and Park, Kwang Suk
Prevalence and associated factors of obstructive sleep apnea in patients with resistant hypertension.	2014	American journal of hypertension	Muxfeldt, Elizabeth S and Margallo, Victor S and Guimaraes, Gleison M and Salles, Gil F
Effectiveness of atrial fibrillation monitor characteristics to predict severity of symptoms of atrial fibrillation.	2014	The American journal of cardiology	Patel, Nikhil and Chung, Eugene H and Mounsey, John Paul and Schwartz, Jennifer D and Pursell, Irion and Gehi, Anil K
Treatment of hypertension in older persons: what is the evidence?.	2014	Drugs & aging	Morley, John E
Accuracy of portable polygraphy for the diagnosis of sleep apnea in multiple system atrophy.	2014	Sleep medicine	Meissner, Wassilios G and Flabeau, Olivier and Perez, Paul and Taillard, Jacques and Marquant, Fabienne and Dupouy, Sandrine and Tison, Francois and Philip, Pierre and Ghorayeb, Imad
Safety of concurrent nasal and oropharyngeal surgery for obstructive sleep apnea.	2014	The Annals of otology, rhinology, and laryngology	Banuchi, Victoria and Cohen, Justin C and Kacker, Ashutosh
Relationship between obstructive sleep apnea and markers of cardiovascular alterations in never-treated hypertensive patients.	2014	Hypertension research : official journal of the Japanese Society of Hypertension	Prejbisz, Aleksander and Florczak, Elzbieta and Pregowska-Chwala, Barbara and Klisiewicz, Anna and Kusmierczyk-Droszcz, Beata and Zielinski, Tomasz and Makowiecka-Ciesla, Magdalena and Kolodziejczyk-Kruk, Sylwia and Sliwinski, Pawel and Januszewicz, Andrzej
Cardiovascular and psychiatric morbidity in obstructive sleep apnea (OSA) with insomnia (sleep apnea plus) versus obstructive sleep apnea without insomnia: a case-control study from a Nationally Representative US sample.	2014	PloS one	Gupta, Madhulika A and Knapp, Katie
Effects of plasma ghrelin, obestatin, and ghrelin/obestatin ratio on blood pressure circadian rhythms in patients with obstructive sleep apnea syndrome.	2014	Chinese medical journal	Liu, Weiying and Yue, Hongmei and Zhang, Jiabin and Pu, Jiayuan and Yu, Qin
A pacemaker transthoracic impedance sensor with an advanced algorithm to identify severe sleep apnea: the DREAM European study.	2014	Heart rhythm	Defaye, Pascal and de la Cruz, Ines and Marti-Almor, Julio and Villuendas, Roger and Bru, Paul and Senechal, Jeremie and Tamisier, Renaud and Pepin, Jean-Louis
Sleep duration, quality, or stability and obesity in an urban family medicine center.	2014	Journal of clinical sleep medicine : JCSM : official publication of the American Academy of Sleep Medicine	Logue, Everett E and Scott, Edward D and Palmieri, Patrick A and Dudley, Patricia
Oronasal masks require higher levels of positive airway pressure than nasal masks to treat obstructive sleep apnea.	2014	Sleep & breathing = Schlaf & Atmung	Bettinzoli, Michela and Taranto-Montemurro, Luigi and Messineo, Ludovico and Corda, Luciano and Redolfi, Stefania and Ferliga, Mauro and Tantucci, Claudio
Home-based diagnosis of obstructive sleep apnea by polysomnography type 2: accuracy, reliability, and feasibility.	2014	Sleep & breathing = Schlaf & Atmung	Banhiran, Wish and Chotinaiwattarakul, Wattanachai and Chongkolwatana, Cheerasook and Metheetrairut, Choakchai
Reliability and accuracy of sleep apnea scans in novel cardiac resynchronization therapy devices: an independent report of two cases.	2014	Herzschrittmachertherapie & Elektrophysiologie	Fox, Henrik and Nolker, Georg and Gutleben, Klaus-Jurgen and Bitter, Thomas and Horstkotte, Dieter and Oldenburg, Olaf
Comparison of a novel non-contact biomotion sensor with wrist actigraphy in estimating sleep quality in patients with obstructive sleep apnoea.	2014	Journal of sleep research	Pallin, Michael and O'Hare, Emer and Zaffaroni, Alberto and Boyle, Patricia and Fagan, Ciara and Kent, Brian and Heneghan, Conor and de Chazal, Philip and McNicholas, Walter T
Is continuous positive airway pressure necessarily an everyday therapy in patients with obstructive sleep apnoea?.	2014	The European respiratory journal	Rossi, Valentina A and Schwarz, Esther I and Bloch, Konrad E and Stradling, John R and Kohler, Malcolm
Can pulse transit time be useful for detecting hypertension in patients in a sleep unit?.	2014	Archivos de bronconeumologia	Gomez Garcia, Maria Teresa and Troncoso Acevedo, Maria Fernanda and Rodriguez Guzman, Marcel and Alegre de Montaner, Raquel and Fernandez Fernandez, Beatriz and del Rio Camacho, Genoveva and Gonzalez-Mangado, Nicolas
Mandibular advancement device and CPAP upon cardiovascular parameters in OSA.	2014	Sleep & breathing = Schlaf & Atmung	Dal-Fabbro, Cibele and Garbuio, Silverio and D'Almeida, Vania and Cintra, Fatima D and Tufik, Sergio and Bittencourt, Lia
Twenty-four-hour rhythm of ocular perfusion pressure in non-arteritic anterior ischaemic optic neuropathy.	2014	Acta ophthalmologica	Lacharme, Tiffany and Almanjoumi, Ahmed and Aptel, Florent and Khayi, Hafide and Pepin, Jean-Louis and Baguet, Jean-Philippe and Romanet, Jean Paul and Chiquet, Christophe
A reduced heart rate variability is independently associated with a blunted nocturnal blood pressure fall in patients with resistant hypertension.	2014	Journal of hypertension	Salles, Gil F and Ribeiro, Frederico M and Guimaraes, Gleison M and Muxfeldt, Elizabeth S and Cardoso, Claudia R L
Obstructive sleep apnea in general surgery patients: is it more common than we think?.	2014	American journal of surgery	Kulkarni, Gaurav V and Horst, Anne and Eberhardt, Joshua M and Kumar, Sunita and Sarker, Sharfi
Clinical usefulness of watch-PAT for assessing the surgical results of obstructive sleep apnea syndrome.	2014	Journal of clinical sleep medicine : JCSM : official publication of the American Academy of Sleep Medicine	Park, Chong Yoon and Hong, Joon Hyeong and Lee, Jae Heon and Lee, Kyu Eun and Cho, Hyun Sang and Lim, Su Jin and Kwak, Jin Wook and Kim, Kyung Soo and Kim, Hyun Jik
Heart rate variability and cardio-respiratory coupling during sleep in patients prior to bariatric surgery.	2014	Obesity surgery	Trimer, R and Cabiddu, R and Mendes, R G and Costa, F S M and Oliveira, A D Jr and Borghi-Silva, A and Bianchi, A M
The effect of antihypertensive agents on sleep apnea: protocol for a randomized controlled trial.	2014	Trials	Cichelero, Fabio Tremea and Martinez, Denis and Fuchs, Sandra Costa and Gus, Miguel and Moreira, Leila Beltrami and Fuchs, Flavio Danni
The effect of continuous positive airway pressure therapy on blood pressure and arterial stiffness in hypertensive patients with obstructive sleep apnea.	2014	Sleep & breathing = Schlaf & Atmung	Kartali, Nikoleta and Daskalopoulou, Euphemia and Geleris, Paraschos and Chatzipantazi, Soultana and Tziomalos, Konstantinos and Vlachogiannis, Emmanuil and Karagiannis, Asterios
Obstructive sleep apnea and diurnal nondipping hemodynamic indices in patients at increased cardiovascular risk.	2014	Journal of hypertension	Seif, Fadi and Patel, Sanjay R and Walia, Harneet K and Rueschman, Michael and Bhatt, Deepak L and Blumenthal, Roger S and Quan, Stuart F and Gottlieb, Daniel J and Lewis, Eldrin F and Patil, Susheel P and Punjabi, Naresh M and Babineau, Denise C and Redline, Susan and Mehra, Reena
Obstructive sleep apnea and heart rate variability in male patients with metabolic syndrome: cross-sectional study.	2014	Metabolic syndrome and related disorders	Veber, Orsolya and Lendvai, Zsofia and Ronai, Katalin Zsuzsanna and Dunai, Andrea and Zoller, Rezso and Lindner, Anett Virag and Turanyi, Csilla Zita and Szocs, Julia Luca and Keresztes, Katalin and Tabak, Adam Gyula and Novak, Marta and Molnar, Miklos Z and Mucsi, Istvan
P wave duration and dispersion in Holter electrocardiography of patients with obstructive sleep apnea.	2014	Sleep & breathing = Schlaf & Atmung	Jazi, Mohammad Hashemi and Amra, Babak and Yazdchi, Mohammad Reza and Jahangiri, Mansour and Tabesh, Faezeh and Gholamrezaei, Ali
Predictive value of Berlin Questionnaire and Epworth Sleepiness Scale for obstructive sleep apnea in a sleep clinic population.	2014	The clinical respiratory journal	Ulasli, Sevinc Sarinc and Gunay, Ersin and Koyuncu, Tulay and Akar, Olcay and Halici, Bilal and Ulu, Sena and Unlu, Mehmet
[A specific questionnaire to evaluate therapeutic inertia in hypertensive patients: a pilot study].	2014	Evaluation de l'inertie therapeutique chez des patients hypertendus a l'aide d'un questionnaire cible : etude pilote.	Pretorean, T and Claisse, G and Delsart, P and Caudrelier, T and Devos, P and Mounier-Vehier, C
Influence of sleep apnea severity on blood pressure variability of patients with hypertension.	2014	Sleep & breathing = Schlaf & Atmung	Steinhorst, Ana P and Goncalves, Sandro C and Oliveira, Ana T and Massierer, Daniela and Gus, Miguel and Fuchs, Sandra C and Moreira, Leila B and Martinez, Denis and Fuchs, Flavio D
Leptin deficiency promotes central sleep apnea in patients with heart failure.	2014	Chest	Cundrle, Ivan Jr and Somers, Virend K and Singh, Prachi and Johnson, Bruce D and Scott, Christopher G and van der Walt, Christelle and Olson, Lyle J
Association between obstructive sleep apnea and premature supraventricular contractions.	2014	Journal of cardiology	Kawano, Yoshiyuki and Tamura, Akira and Ono, Katsushige and Kadota, Junichi
Co-morbidities in patients with gold stage 4 chronic obstructive pulmonary disease.	2014	Revista portuguesa de pneumologia	Areias, V and Carreira, S and Anciaes, M and Pinto, P and Barbara, C
Treatment of obstructive sleep apnoea improves metabolic conditions and prevents initiation of antiarrhythmic therapy in a patient with atrial fibrillation.	2014	Europace : European pacing, arrhythmias, and cardiac electrophysiology : journal of the working groups on cardiac pacing, arrhythmias, and cardiac cellular electrophysiology of the European Society of Cardiology	Linz, Dominik and Ukena, Christian and Neuberger, Hans-Ruprecht
Evaluation of a novel device for measuring patient compliance with oral appliances in the treatment of obstructive sleep apnea.	2014	Journal of prosthodontics : official journal of the American College of Prosthodontists	Smith, Yves K and Verrett, Ronald G
Lateral pharyngoplasty reduces nocturnal blood pressure in patients with obstructive sleep apnea.	2014	The Laryngoscope	de Paula Soares, Carolina F and Cavichio, Luciano and Cahali, Michel B
Death or neurologic injury after tonsillectomy in children with a focus on obstructive sleep apnea: houston, we have a problem!.	2014	Anesthesia and analgesia	Cote, Charles J and Posner, Karen L and Domino, Karen B
Serotonin transporter polymorphism is associated with increased apnea-hypopnea index in older adults.	2014	International journal of geriatric psychiatry	Schroder, Carmen M and Primeau, Michelle M and Hallmayer, Joachim F and Lazzeroni, Laura C and Hubbard, Jeffrey T and O'Hara, Ruth
Drug-induced sleep endoscopy: a two drug comparison and simultaneous polysomnography.	2014	European archives of oto-rhino-laryngology : official journal of the European Federation of Oto-Rhino-Laryngological Societies (EUFOS) : affiliated with the German Society for Oto-Rhino-Laryngology - Head and Neck Surgery	Carrasco Llatas, Marina and Agostini Porras, Gabriela and Cuesta Gonzalez, Maria Teresa and Rodrigo Sanbartolome, Adelaida and Giner Bayarri, Pau and Gomez-Pajares, Fernando and Dalmau Galofre, Jose
Predictors of blood pressure reduction with nocturnal continuous positive airway pressure therapy in patients with obstructive sleep apnea and prehypertension.	2014	Angiology	Yorgun, Hikmet and Kabakci, Giray and Canpolat, Ugur and Kirmizigul, Engin and Sahiner, Levent and Ates, Ahmet Hakan and Sendur, Mehmet Ali and Kaya, Ergun Baris and Demir, Ahmet Ugur and Aytemir, Kudret and Tokgozoglu, Lale and Oto, Ali
Comparing a combination of validated questionnaires and level III portable monitor with polysomnography to diagnose and exclude sleep apnea.	2013	Journal of clinical sleep medicine : JCSM : official publication of the American Academy of Sleep Medicine	Pereira, Effie J and Driver, Helen S and Stewart, Steven C and Fitzpatrick, Michael F
[Analysis of influencing factors on circadian blood pressure of hypertensive patients with obstructive sleep apnea-hypopnea syndrome].	2013	Zhonghua xin xue guan bing za zhi	Han, Rui-mei and Li, Nan-fang and Yan, Zhi-tao and Wang, Ying-chun and Zhang, Li-li and Bi, Yun-wei and Cheng, Wei-ping
Quality of life in patients at first time visit for sleep disorders of breathing at a sleep centre.	2013	Health and quality of life outcomes	Iacono Isidoro, Serena and Salvaggio, Adriana and Lo Bue, Anna and Romano, Salvatore and Marrone, Oreste and Insalaco, Giuseppe
Sleep apnea and the risk of dementia: a population-based 5-year follow-up study in Taiwan.	2013	PloS one	Chang, Wei-Pin and Liu, Mu-En and Chang, Wei-Chiao and Yang, Albert C and Ku, Yan-Chiou and Pai, Jei-Tsung and Huang, Hsiao-Ling and Tsai, Shih-Jen
Pre-polysomnographic assessment using the Pittsburgh Sleep Quality Index questionnaire is not useful in identifying people at higher risk for obstructive sleep apnea.	2013	Journal of medical screening	Scarlata, Simone and Pedone, Claudio and Curcio, Giuseppe and Cortese, Livio and Chiurco, Domenica and Fontana, Davide and Calabrese, Mariangela and Fusiello, Riccardina and Abbruzzese, Gloria and Santangelo, Simona and Zito, Anna and Incalzi, Raffaele Antonelli
The pure effects of obstructive sleep apnea syndrome on cardiac autonomic functions: heart rate turbulence analysis.	2013	European review for medical and pharmacological sciences	Erdem, A and Dogan, O T and Yontar, O C and Epozturk, K and Ozlu, M F and Ozturk, S and Ayhan, S S and Erdem, F H and Yazici, M and Akkurt, I and Talay, F
Diagnosis of obstructive sleep apnea by peripheral arterial tonometry: meta-analysis.	2013	JAMA otolaryngology-- head & neck surgery	Yalamanchali, Sreeya and Farajian, Viken and Hamilton, Craig and Pott, Thomas R and Samuelson, Christian G and Friedman, Michael
Adherence to blood pressure-lowering drugs and resistant hypertension: should trial of direct observation therapy be part of preassessment for renal denervation?.	2013	The Canadian journal of cardiology	Ruzicka, Marcel and McCormick, Brendan and Leenen, Frans H H and Froeschl, Michael and Hiremath, Swapnil
How to assess, diagnose, refer and treat adult obstructive sleep apnoea: a commentary on the choices.	2013	The Medical journal of Australia	Mansfield, Darren R and Antic, Nicholas A and McEvoy, R Doug
Clinical correlates of insomnia in patients with acute coronary syndrome.	2013	International heart journal	Coryell, Virginia T and Ziegelstein, Roy C and Hirt, Kellie and Quain, Angela and Marine, Joseph E and Smith, Michael T
High prevalence of cyclical variation in heart rate before nocturnal episodes of paroxysmal atrial fibrillation.	2013	Internal medicine (Tokyo, Japan)	Fujiki, Akira and Sakabe, Masao and Yoshioka, Ryozo
[Should cardiologist routinely screen and evaluate patients for sleep disordered breathing?].	2013	Czy kardiolog powinien rutynowo uwzgledniac zaburzenia oddychania podczas snu jako czynnik ryzyka chorob ukladu sercowo-naczyniowego?	Szymanski, Filip M and Karpinski, Grzegorz and Platek, Anna E and Opolski, Grzegorz
[The clinical investigation of the potential complications of H-UPPP surgery in removing the partial pharyngeal muscle].	2013	Lin chuang er bi yan hou tou jing wai ke za zhi = Journal of clinical otorhinolaryngology, head, and neck surgery	Fu, Zhongliang and Zhang, Feng and He, Yan and Liu, Yaqi and Yang, Huaian and Jiang, Xuejun
Big endothelin-1 and nitric oxide in hypertensive elderly patients with and without obstructive sleep apnea-hypopnea syndrome.	2013	Arquivos brasileiros de cardiologia	Anunciato, Iara Felicio and Lobo, Romulo Reboucas and Coelho, Eduardo Barbosa and Verri, Waldiceu Aparecido Jr and Eckeli, Alan Luiz and Evora, Paulo Roberto Barbosa and Nobre, Fernando and Moriguti, Julio Cesar and Ferriolli, Eduardo and Lima, Nereida Kilza da Costa
Factors influencing the indication for tonsillectomy: a historical overview and current concepts.	2013	ORL; journal for oto-rhino-laryngology and its related specialties	Hultcrantz, Elisabeth and Ericsson, Elisabeth
Occurrence and predictors of obstructive sleep apnea in a revascularized coronary artery disease cohort.	2013	Annals of the American Thoracic Society	Glantz, Helena and Thunstrom, Erik and Herlitz, Johan and Cederin, Bjorn and Nasic, Salmir and Ejdeback, Jan and Peker, Yuksel
Impact of CPAP use and age on mortality in patients with combined COPD and obstructive sleep apnea: the overlap syndrome.	2013	Journal of clinical sleep medicine : JCSM : official publication of the American Academy of Sleep Medicine	Stanchina, Michael L and Welicky, Lauren M and Donat, Walter and Lee, David and Corrao, William and Malhotra, Atul
The severity of individual obstruction events is related to increased mortality rate in severe obstructive sleep apnea.	2013	Journal of sleep research	Muraja-Murro, Anu and Kulkas, Antti and Hiltunen, Mikko and Kupari, Salla and Hukkanen, Taina and Tiihonen, Pekka and Mervaala, Esa and Toyras, Juha
Early detection of hospitalized patients with previously diagnosed obstructive sleep apnea using computer decision support alerts.	2013	Studies in health technology and informatics	Evans, R Scott and Flint, Vrena B and Cloward, Tom V and Beninati, William and Lloyd, James F and Megwalu, Kimberly and Simpson, Kathy J and Alsharit, Ahmed M and Balls, Shayna B and Farney, Robert J
Laryngopharyngeal reflux and primary snoring: a pilot case-control study.	2013	B-ENT	Charaklias, N and Mamais, C and Pothula, V and Kumar, B N
How long is too long? Recovery time of outpatients with sleep apnea after procedural sedation.	2013	Gastroenterology nursing : the official journal of the Society of Gastroenterology Nurses and Associates	Neville, Ashley and Coe, Kristi and Thompson, Julie
The influence of timing of polysomnography on diagnosis of obstructive sleep apnea in patients presenting with acute myocardial infarction and stable coronary artery disease.	2013	Sleep medicine	Low, Ting-Ting and Hong, Wei-Zhen and Tai, Bee-Choo and Hein, Thet and Khoo, See-Meng and Tan, Adeline Y and Chan, Mark Y and Richards, Mark and Lee, Chi-Hang
Glucose and arterial blood pressure variability in Obstructive Sleep Apnea Syndrome.	2013	European review for medical and pharmacological sciences	Kallianos, A and Trakada, G and Papaioannou, T and Nikolopouloss, I and Mitrakou, A and Manios, E and Kostopoulos, K and Kostopoulos, C and Zakopoulos, N
Sleep problems and cardiovascular function in children.	2013	Psychosomatic medicine	Martikainen, Silja and Pesonen, Anu-Katriina and Jones, Alexander and Feldt, Kimmo and Lahti, Jari and Pyhala, Riikka and Heinonen, Kati and Kajantie, Eero and Eriksson, Johan and Strandberg, Timo and Raikkonen, Katri
Adult airway evaluation in oral surgery.	2013	Oral and maxillofacial surgery clinics of North America	Phero, James C and Rosenberg, Morton B and Giovannitti, Joseph A Jr
Association between severe obstructive sleep apnea and incident arterial hypertension in the older people population.	2013	Sleep medicine	Guillot, Mailys and Sforza, Emilia and Achour-Crawford, Emilie and Maudoux, Delphine and Saint-Martin, Magali and Barthelemy, Jean-Claude and Roche, Frederic
The periaqueductal grey area and control of blood pressure in neurodegeneration.	2013	Clinical autonomic research : official journal of the Clinical Autonomic Research Society	Sitsapesan, Holly and Green, Alexander L and Aziz, Tipu Z and Pereira, Erlick A C
Quantifying the speed of fluctuations in systolic blood pressure.	2013	Hypertension research : official journal of the Japanese Society of Hypertension	van Gestel, Arnoldus J R and Camen, Giovanni and Clarenbach, Christian F and Sievi, Noriane and Rossi, Valentina A and Kohler, Malcolm
2013 ESH/ESC guidelines for the management of arterial hypertension: the Task Force for the Management of Arterial Hypertension of the European Society of Hypertension (ESH) and of the European Society of Cardiology (ESC).	2013	European heart journal	Mancia, Giuseppe and Fagard, Robert and Narkiewicz, Krzysztof and Redon, Josep and Zanchetti, Alberto and Bohm, Michael and Christiaens, Thierry and Cifkova, Renata and De Backer, Guy and Dominiczak, Anna and Galderisi, Maurizio and Grobbee, Diederick E and Jaarsma, Tiny and Kirchhof, Paulus and Kjeldsen, Sverre E and Laurent, Stephane and Manolis, Athanasios J and Nilsson, Peter M and Ruilope, L…
The use of ambulatory strategies for the diagnosis and treatment of obstructive sleep apnea in adults.	2013	Expert review of respiratory medicine	Chiner, Eusebi and Andreu, Ada L and Sancho-Chust, Jose N and Sanchez-de-la-Torre, Alicia and Barbe, Ferran
The effects of Provent on moderate to severe obstructive sleep apnoea during continuous positive airway pressure therapy withdrawal: a randomised controlled trial.	2013	Thorax	Rossi, Valentina A and Winter, Barbara and Rahman, Najib M and Yu, Ly-Mee and Fallon, Janet and Clarenbach, Christian F and Bloch, Konrad E and Stradling, John R and Kohler, Malcolm
Cardiac workload in patients with sleep-disordered breathing early after acute myocardial infarction.	2013	Chest	Hetzenecker, Andrea and Buchner, Stefan and Greimel, Tanja and Satzl, Anna and Luchner, Andreas and Debl, Kurt and Husser, Oliver and Hamer, Okka W and Fellner, Claudia and Riegger, Gunter A J and Pfeifer, Michael and Arzt, Michael
Clinical characteristics of patients with resistant hypertension: the RESIST-POL study.	2013	Journal of human hypertension	Florczak, E and Prejbisz, A and Szwench-Pietrasz, E and Sliwinski, P and Bielen, P and Klisiewicz, A and Michalowska, I and Warchol, E and Januszewicz, M and Kala, M and Witkowski, A and Wiecek, A and Narkiewicz, K and Somers, V K and Januszewicz, A
[Treatment of psychiatric symptoms in schizophrenia spectrum disorders with comorbid sleep apnea syndrome: a case report].	2013	Seishin shinkeigaku zasshi = Psychiatria et neurologia Japonica	Hiraoka, Toshiaki and Yamada, Naoto
Effects of CPAP on "vascular" risk factors in patients with obstructive sleep apnea and arterial hypertension.	2013	Vascular health and risk management	Litvin, A Y and Sukmarova, Z N and Elfimova, E M and Aksenova, A V and Galitsin, P V and Rogoza, A N and Chazova, I E
Good long-term results after tonsillectomy in ear, nose and throat practices.	2013	Danish medical journal	Ovesen, Therese and Kamarauskas, Audrius and Hlidarsdottir, Tinna and Dahl, Mads Ronald and Mainz, Jan
Barrett's esophagus and the risk of obstructive sleep apnea: a case-control study.	2013	BMC gastroenterology	Cummings, Linda C and Shah, Ninad and Maimone, Santo and Salah, Wajeeh and Khiani, Vijay and Chak, Amitabh
Central sleep apnoea and inflammation are independently associated with arrhythmia in patients with heart failure.	2013	European journal of heart failure	Sano, Kan and Watanabe, Eiichi and Hayano, Junichiro and Mieno, Yuuki and Sobue, Yoshihiro and Yamamoto, Mayumi and Ichikawa, Tomohide and Sakakibara, Hiroki and Imaizumi, Kazuyoshi and Ozaki, Yukio
CPAP therapy prevents increase in blood pressure after upper airway surgery for obstructive sleep apnoea.	2013	Sleep & breathing = Schlaf & Atmung	de Araujo, Maria Teresa Martins and Bissoli, Nazare Sousa and Gouvea, Sonia Alves and Pacheco, Maria Christina Thome and Meyer, Bernard and Vasquez, Elizardo Corral and Fleury, Bernard
Sleep disturbance as part of the neurofibromatosis type 1 phenotype in adults.	2013	American journal of medical genetics. Part A	Leschziner, Guy D and Golding, John F and Ferner, Rosalie E
Catheter-based radiofrequency renal sympathetic denervation for resistant hypertension.	2013	Journal of vascular and interventional radiology : JVIR	Damascelli, Bruno and Patelli, Gianluigi and Ticha, Vladimira and Della Rocca, Federica and Lattuada, Salvatore and Sala, Chiara and Albertoni, Alberto and D'Alessio, Andrea and Funaro, Alfonso and Scotti, Lorenza
Glucose tolerance and weight loss in obese women with obstructive sleep apnea.	2013	PloS one	Gilardini, Luisa and Lombardi, Carolina and Redaelli, Gabriella and Vallone, Luciana and Faini, Andrea and Mattaliano, Paola and Parati, Gianfranco and Invitti, Cecilia
Obstructive sleep apnea and increased risk of glaucoma: a population-based matched-cohort study.	2013	Ophthalmology	Lin, Ching-Chun and Hu, Chao-Chien and Ho, Jau-Der and Chiu, Hung-Wen and Lin, Herng-Ching
Effects of OSA treatment on BP in patients with resistant hypertension: a randomized trial.	2013	Chest	Pedrosa, Rodrigo P and Drager, Luciano F and de Paula, Lilian K G and Amaro, Aline C S and Bortolotto, Luiz A and Lorenzi-Filho, Geraldo
Reliability of the Watch-PAT 200 in detecting sleep apnea in highway bus drivers.	2013	Journal of clinical sleep medicine : JCSM : official publication of the American Academy of Sleep Medicine	Yuceege, Melike and Firat, Hikmet and Demir, Ahmet and Ardic, Sadik
The incidence of early post-operative complications following uvulopalatopharyngoplasty: identification of predictive risk factors.	2013	Journal of otolaryngology - head & neck surgery = Le Journal d'oto-rhino-laryngologie et de chirurgie cervico-faciale	Kandasamy, Thileeban and Wright, Erin D and Fuller, John and Rotenberg, Brian W
Screening for severe obstructive sleep apnea syndrome in hypertensive outpatients.	2013	Journal of clinical hypertension (Greenwich, Conn.)	Gurubhagavatula, Indira and Fields, Barry G and Morales, Christian R and Hurley, Sharon and Pien, Grace W and Wick, Lindsay C and Staley, Bethany A and Townsend, Raymond R and Maislin, Greg
New concept using Passive Infrared (PIR) technology for a contactless detection of breathing movement: a pilot study involving a cohort of 169 adult patients.	2013	Journal of clinical monitoring and computing	Hers, V and Corbugy, D and Joslet, I and Hermant, P and Demarteau, J and Delhougne, B and Vandermoten, G and Hermanne, J P
Incidence and associated premorbid diagnoses of patients with chronic rhinosinusitis.	2013	The Journal of allergy and clinical immunology	Tan, Bruce K and Chandra, Rakesh K and Pollak, Jonathan and Kato, Atsushi and Conley, David B and Peters, Anju T and Grammer, Leslie C and Avila, Pedro C and Kern, Robert C and Stewart, Walter F and Schleimer, Robert P and Schwartz, Brian S
The relationship between morning hypertension and sleep quality in patients with obstructive sleep apnea syndrome.	2013	Clinical and experimental hypertension (New York, N.Y. : 1993)	Sasaki, Nobuo and Ozono, Ryoji and Yamauchi, Ryo and Teramen, Kazushi and Edahiro, Yoshinobu and Ishii, Kiyomi and Seto, Ayako and Kihara, Yasuki
Usefulness of extended holter ECG monitoring for serious arrhythmia detection in patients with heart failure and sleep apnea.	2013	Annals of noninvasive electrocardiology : the official journal of the International Society for Holter and Noninvasive Electrocardiology, Inc	Uznanska-Loch, Barbara and Trzos, Ewa and Wierzbowska-Drabik, Karina and Smigielski, Janusz and Rechcinski, Tomasz and Cieslik-Guerra, Urszula and Kasprzak, Jaroslaw D and Kurpesa, Malgorzata
A comparison of the Fujita classification of awake and drug-induced sleep endoscopy patients.	2013	Brazilian journal of otorhinolaryngology	Rabelo, Fabio Augusto Winckler and Kupper, Daniel Salgado and Sander, Heidi Haueisen and Santos Junior, Vanier dos and Thuler, Eric and Fernandes, Regina Maria Franca and Valera, Fabiana Cardoso Pereira
Effects of CPAP on nitrate and norepinephrine levels in severe and mild-moderate sleep apnea.	2013	BMC pulmonary medicine	Pinto, Paula and Barbara, Cristina and Montserrat, Joseph M and Patarrao, Rita S and Guarino, Maria P and Carmo, Miguel M and Macedo, Maria P and Martinho, Cristina and Dias, Rita and Gomes, Maria J M
Primary care vs specialist sleep center management of obstructive sleep apnea and daytime sleepiness and quality of life: a randomized trial.	2013	JAMA	Chai-Coetzer, Ching Li and Antic, Nick A and Rowland, L Sharn and Reed, Richard L and Esterman, Adrian and Catcheside, Peter G and Eckermann, Simon and Vowles, Norman and Williams, Helena and Dunn, Sandra and McEvoy, R Doug
Safety of outpatient surgery for obstructive sleep apnea.	2013	Otolaryngology--head and neck surgery : official journal of American Academy of Otolaryngology-Head and Neck Surgery	Baugh, Reginald and Burke, Bonnie and Fink, Brian and Garcia, Richard and Kominsky, Alan and Yaremchuk, Kathleen
Prevalence and characteristics of three clinical phenotypes of chronic obstructive pulmonary disease (COPD).	2013	Respiratory medicine	Izquierdo-Alonso, Jose Luis and Rodriguez-Gonzalezmoro, Jose Miguel and de Lucas-Ramos, Pilar and Unzueta, Irune and Ribera, Xabier and Anton, Esther and Martin, Antonio
Health outcomes of continuous positive airway pressure versus oral appliance treatment for obstructive sleep apnea: a randomized controlled trial.	2013	American journal of respiratory and critical care medicine	Phillips, Craig L and Grunstein, Ronald R and Darendeliler, M Ali and Mihailidou, Anastasia S and Srinivasan, Vasantha K and Yee, Brendon J and Marks, Guy B and Cistulli, Peter A
Sleep disordered breathing analysis in a general population using standard pulse oximeter signals.	2013	Sleep & breathing = Schlaf & Atmung	Barak-Shinar, Deganit and Amos, Yariv and Bogan, Richard K
Evaluation of a single-channel nasal pressure device to assess obstructive sleep apnea risk in laboratory and home environments.	2013	Journal of clinical sleep medicine : JCSM : official publication of the American Academy of Sleep Medicine	Crowley, Kate E and Rajaratnam, Shantha M W and Shea, Steven A and Epstein, Lawrence J and Czeisler, Charles A and Lockley, Steven W and Harvard Work Hours, Health and Safety Group
Perioperative risk stratification for a patient with severe obstructive sleep apnoea undergoing laparoscopic banding surgery.	2013	BMJ case reports	Weinberg, Laurence and Tay, Stan and Lai, Chung Fei and Barnes, Maree
The relationship between patient data and pooled clinical management decisions.	2013	Anaesthesia and intensive care	Ludbrook, G I and O'Loughlin, E J and Corcoran, T B and Grant, C
Mortality in middle-aged men with obstructive sleep apnea in Finland.	2013	Sleep & breathing = Schlaf & Atmung	Muraja-Murro, A and Eskola, K and Kolari, T and Tiihonen, P and Hukkanen, T and Tuomilehto, H and Peltonen, M and Mervaala, E and Toyras, J
Novel parameters for evaluating severity of sleep disordered breathing and for supporting diagnosis of sleep apnea-hypopnea syndrome.	2013	Journal of medical engineering & technology	Kulkas, A and Tiihonen, P and Eskola, K and Julkunen, P and Mervaala, E and Toyras, J
Effectiveness of a postoperative disposition protocol for sleep apnea surgery.	2013	American journal of otolaryngology	Rocke, Daniel and Sharp, Scott and Wiener, Dana and Puscas, Liana and Lee, Walter T
Genetic and phenotypic determinants of blood pressure and other cardiovascular risk factors (GAPP).	2013	Swiss medical weekly	Conen, David and Schon, Tobias and Aeschbacher, Stefanie and Pare, Guillaume and Frehner, Walter and Risch, Martin and Risch, Lorenz
High-altitude hypoxia and periodic breathing during sleep: gender-related differences.	2013	Journal of sleep research	Lombardi, Carolina and Meriggi, Paolo and Agostoni, Piergiuseppe and Faini, Andrea and Bilo, Grzegorz and Revera, Miriam and Caldara, Gianluca and Di Rienzo, Marco and Castiglioni, Paolo and Maurizio, Bussotti and Gregorini, Francesca and Mancia, Giuseppe and Parati, Gianfranco and HIGHCARE Investigators
Asleep home blood pressure monitoring in obstructive sleep apnea: a pilot study.	2013	Blood pressure monitoring	Stergiou, George S and Triantafyllidou, Evgenia and Cholidou, Kyriaki and Kollias, Anastasios and Destounis, Antonios and Nasothimiou, Efthimia G and Markozannes, Evaggelos and Alchanatis, Manos
Effects of continuous positive airway pressure on blood pressure in hypertensive patients with obstructive sleep apnea: a 3-year follow-up.	2013	Journal of hypertension	Kasiakogias, Alexandros and Tsioufis, Costas and Thomopoulos, Costas and Aragiannis, Dimitrios and Alchanatis, Manos and Tousoulis, Dimitrios and Papademetriou, Vasilios and Floras, John S and Stefanadis, Christodoulos
Obstructive sleep apnoea syndrome is associated with relative hypocortisolemia and decreased hypothalamo-pituitary-adrenal axis response to 1 and 250mug ACTH and glucagon stimulation tests.	2013	Sleep medicine	Karaca, Zuleyha and Ismailogullari, Sevda and Korkmaz, Selda and Cakir, Ilkay and Aksu, Murat and Baydemir, Recep and Tanriverdi, Fatih and Bayram, Fahri
Association between short total sleep time and hypertension: the Skara Sleep Cohort.	2013	Journal of hypertension	Zou, Ding and Eder, Derek N and Eskandari, Davoud and Grote, Ludger and Bostrom, Kristina Bengtsson and Lindblad, Ulf and Hedner, Jan
Comparison of ambulatory blood pressure parameters of hypertensive patients with and without chronic kidney disease.	2013	Chronobiology international	Mojon, Artemio and Ayala, Diana E and Pineiro, Luis and Otero, Alfonso and Crespo, Juan J and Moya, Ana and Boveda, Julia and de Lis, Jesus Perez and Fernandez, Jose R and Hermida, Ramon C and Hygia Project Investigators
Hypertension diagnosis in obstructive sleep apnea: self or 24-hour ambulatory blood pressure monitoring?.	2013	International journal of cardiology	Baguet, Jean-Philippe and Boutin, Isabelle and Barone-Rochette, Gilles and Levy, Patrick and Tamisier, Renaud and Pierre, Helene and Boggetto-Graham, Laetitia and Pepin, Jean-Louis
Assessment of sleep-disordered breathing using a non-contact bio-motion sensor.	2013	Journal of sleep research	Zaffaroni, Alberto and Kent, Brian and O'Hare, Emer and Heneghan, Conor and Boyle, Patricia and O'Connell, Geraldine and Pallin, Michael and de Chazal, Philip and McNicholas, Walter T
Obstructive sleep apnoea in adults.	2013	Postgraduate medical journal	Usmani, Zafar Ahmad and Chai-Coetzer, Ching Li and Antic, Nick A and McEvoy, R Doug
Endothelial progenitor cells in acute myocardial infarction and sleep-disordered breathing.	2013	American journal of respiratory and critical care medicine	Berger, Slava and Aronson, Doron and Lavie, Peretz and Lavie, Lena
Circadian pattern of ambulatory blood pressure in hypertensive patients with and without type 2 diabetes.	2013	Chronobiology international	Ayala, Diana E and Moya, Ana and Crespo, Juan J and Castineira, Carmen and Dominguez-Sardina, Manuel and Gomara, Sonia and Sineiro, Elvira and Mojon, Artemio and Fontao, Maria J and Hermida, Ramon C and Aballe Santos L, Aguado Villar Mdel C, Alonso Alonso I, Alonso Estevez A, Alonso Martin MR, Alvar... and Hygia Project Investigators
Prevalence and clinical characteristics of isolated-office and true resistant hypertension determined by ambulatory blood pressure monitoring.	2013	Chronobiology international	Rios, Maria T and Dominguez-Sardina, Manuel and Ayala, Diana E and Gomara, Sonia and Sineiro, Elvira and Pousa, Lorenzo and Callejas, Pedro A and Fontao, Maria J and Fernandez, Jose R and Hermida, Ramon C and Hygia Project Investigators
Influence of age and hypertension treatment-time on ambulatory blood pressure in hypertensive patients.	2013	Chronobiology international	Hermida, Ramon C and Ayala, Diana E and Crespo, Juan J and Mojon, Artemio and Chayan, Luisa and Fontao, Maria J and Fernandez, Jose R
The impact of sleep apnea treatment on carbohydrate metabolism in patients with acromegaly.	2013	Pituitary	Duarte, Felipe Henning Gaia and Jallad, Raquel Soares and Amaro, Aline Cecilia Soares and Drager, Luciano Ferreira and Lorenzi-Filho, Geraldo and Bronstein, Marcello Delano
Obstructive sleep apnea in incremental hemodialysis: determinants, consequences, and impact on survival.	2013	Hemodialysis international. International Symposium on Home Hemodialysis	Sivalingam, Murugan and Chakravorty, Indranil and Mouatt, Sarah and Farrington, Ken
Severity of nocturnal cardiac arrhythmias correlates with intensity of sleep apnea in men.	2013	Advances in experimental medicine and biology	Szaboova, E and Holoubek, D and Tomori, Z and Szabo, P and Donic, V and Stancak, B
Effects of treatment with oral appliance on 24-h blood pressure in patients with obstructive sleep apnea and hypertension: a randomized clinical trial.	2013	Sleep & breathing = Schlaf & Atmung	Andren, Ann and Hedberg, Par and Walker-Engstrom, Marie-Louise and Wahlen, Petra and Tegelberg, Ake
Thoracic impedance, in association with oximetry, in a multi-modal ECG Holter system is useful for screening sleep disordered breathing.	2013	International journal of cardiology	Chouchou, Florian and Poupard, Laurent and Philippe, Carole and Court-Fortune, Isabelle and Barthelemy, Jean-Claude and Roche, Frederic
Is portable monitoring for diagnosing obstructive sleep apnea syndrome suitable in elderly population?.	2013	Sleep & breathing = Schlaf & Atmung	Polese, Jessica Fabia and Santos-Silva, Rogerio and de Oliveira Ferrari, Paula Martins and Sartori, Denis Eduardo and Tufik, Sergio and Bittencourt, Lia
Validity of sheet-type portable monitoring device for screening obstructive sleep apnea syndrome.	2013	Sleep & breathing = Schlaf & Atmung	Kobayashi, Mina and Namba, Kazuyoshi and Tsuiki, Satoru and Nakamura, Masaki and Hayashi, Masamichi and Mieno, Yuuki and Imizu, Hiromi and Fujita, Shiho and Yoshikawa, Atsushi and Sakakibara, Hiroki and Inoue, Yuichi
Relationship between oral health, diabetes management and sleep apnea.	2013	Clinical oral investigations	Cinar, Ayse Basak and Oktay, Inci and Schou, Lone
Determinants of continuous positive airway pressure adherence in a sleep clinic cohort of South Florida Hispanic veterans.	2013	Sleep & breathing = Schlaf & Atmung	Wallace, D M and Vargas, S S and Schwartz, S J and Aloia, M S and Shafazand, S
Adaptive servo ventilation reduces central sleep apnea in chronic heart failure patients: beneficial effects on autonomic modulation of heart rate.	2013	Journal of cardiovascular medicine (Hagerstown, Md.)	D'Elia, Emilia and Vanoli, Emilio and La Rovere, Maria T and Fanfulla, Francesco and Maggioni, Alessandra and Casali, Valentina and Damiano, Simona and Specchia, Giuseppe and Mortara, Andrea
Multiprofessional and intrahospital experience for diagnosis and treatment of pulmonary arterial hypertension.	2012	Monaldi archives for chest disease = Archivio Monaldi per le malattie del torace	Correale, Michele and Montrone, Deodata and Lacedonia, Donato and Ieva, Riccardo and Bucci, Romano and Corrado, Addolorata and Cantatore, Francesco Paolo and Greco, Carmen Adriana and Concilio, Morena and Serviddio, Gaetano and Barbaro, Maria Pia Foschino and Di Biase, Matteo and Brunetti, Natale Daniele
[Influence of sleep habit and nocturnal lifestyle on circadian rhythm of blood pressure among workers in Okinawa].	2012	Rinsho byori. The Japanese journal of clinical pathology	Sugawara, Mayo and Higashiuesato, Yasushi and Yamane, Nobuhisa
Risk factors of obstructive sleep apnea among Nigerian outpatients.	2012	Brazilian journal of otorhinolaryngology	Sogebi, Olusola Ayodele and Ogunwale, Adegboyega
[Evaluation of Watch PAT as a diagnosing test for patients with obstructive sleep apnea hypopnea syndrome].	2012	Zhonghua er bi yan hou tou jing wai ke za zhi = Chinese journal of otorhinolaryngology head and neck surgery	Kang, Dan and Ye, Jing-ying and Zheng, Li and Zhang, Jun-bo and Bian, Qiu-li
Detection of sleep disordered breathing and its central/obstructive character using nasal cannula and finger pulse oximeter.	2012	Journal of clinical sleep medicine : JCSM : official publication of the American Academy of Sleep Medicine	Sommermeyer, Dirk and Zou, Ding and Grote, Ludger and Hedner, Jan
Obstructive sleep apnea in a Danish population of men and women aged 60-80 years with nocturia.	2012	Journal of clinical sleep medicine : JCSM : official publication of the American Academy of Sleep Medicine	Bing, Mette Hornum and Jennum, Poul and Moller, Lars Alling and Mortensen, Svend and Lose, Gunnar
Daytime measurements underestimate nocturnal oxygen desaturations in pulmonary arterial and chronic thromboembolic pulmonary hypertension.	2012	Respiration; international review of thoracic diseases	Hildenbrand, Florian F and Bloch, Konrad E and Speich, Rudolf and Ulrich, Silvia
Ambulatory office visits and medical comorbidities associated with obstructive sleep apnea.	2012	Otolaryngology--head and neck surgery : official journal of American Academy of Otolaryngology-Head and Neck Surgery	Bhattacharyya, Neil and Kepnes, Lynn J
Occult nighttime hypertension in daytime normotensive older patients with obstructive sleep apnea.	2012	Journal of the American Medical Directors Association	Onen, S-Hakki and Lesourd, Bruno and Ouchchane, Lemlih and Lin, Jian-Sheng and Dubray, Claude and Gooneratne, Nalaka S and Onen, Fannie
Evaluating the impact of a novel restricted reimbursement policy for quinolone antibiotics: a time series analysis.	2012	BMC health services research	Manns, Braden and Laupland, Kevin and Tonelli, Marcello and Gao, Song and Hemmelgarn, Brenda
Clinical presentation of obstructive sleep apnea in patients with chronic kidney disease.	2012	Journal of clinical sleep medicine : JCSM : official publication of the American Academy of Sleep Medicine	Nicholl, David D M and Ahmed, Sofia B and Loewen, Andrea H S and Hemmelgarn, Brenda R and Sola, Darlene Y and Beecroft, Jaime M and Turin, Tanvir C and Hanly, Patrick J
[Effect of uvulopalatopharyngoplasty on obstructive sleep apnea hypopnea syndrome in patients with resistant hypertension].	2012	Zhonghua er bi yan hou tou jing wai ke za zhi = Chinese journal of otorhinolaryngology head and neck surgery	Zheng, Tao and Zhang, Li and Tian, Guang-yong and Yu, Qiao-lian and Liao, Rui-heng and Liang, Li-na
Comparison of cone-beam computed tomography incidental findings between patients with moderate/severe obstructive sleep apnea and mild obstructive sleep apnea/healthy patients.	2012	Oral surgery, oral medicine, oral pathology and oral radiology	Enciso, Reyes and Shigeta, Yuko and Nguyen, Manuel and Clark, Glenn T
The utility of routine EEG in the diagnosis of sleep disordered breathing.	2012	Journal of clinical neurophysiology : official publication of the American Electroencephalographic Society	Karakis, Ioannis and Chiappa, Keith H and San Luciano, Marta and Sassower, Kenneth C and Stakes, John W and Cole, Andrew J
Is portable monitoring accurate in the diagnosis of obstructive sleep apnea syndrome in chronic pulmonary obstructive disease?.	2012	Sleep medicine	Oliveira, Marcia Goncalves and Nery, Luiz Eduardo and Santos-Silva, Rogerio and Sartori, Denis Eduardo and Alonso, Fabiana Fernanda and Togeiro, Sonia Maria and Tufik, Sergio and Bittencourt, Lia
[Disturbances of heart rhythm in patients after myocardial infarction with obstructive sleep apnea during outpatient rehabilitation].	2012	Kardiologiia	Rostorotskaia, V V and Ivanov, A P and El'gardt, I A and Sdobniakova, N S
Utility of overnight pulse oximetry and heart rate variability analysis to screen for sleep-disordered breathing in chronic heart failure.	2012	Thorax	Ward, Neil R and Cowie, Martin R and Rosen, Stuart D and Roldao, Vitor and De Villa, Manuel and McDonagh, Theresa A and Simonds, Anita and Morrell, Mary J
Validation of Watch-PAT-200 against polysomnography during pregnancy.	2012	Journal of clinical sleep medicine : JCSM : official publication of the American Academy of Sleep Medicine	O'Brien, Louise M and Bullough, Alexandra S and Shelgikar, Anita V and Chames, Mark C and Armitage, Roseanne and Chervin, Ronald D
Sleep-disordered breathing is an independent risk factor of aborted sudden cardiac arrest in patients with coronary artery spasm.	2012	Circulation journal : official journal of the Japanese Circulation Society	Sakakibara, Mamoru and Yamada, Shiro and Kamiya, Kiwamu and Yokota, Takashi and Oba, Koji and Tsutsui, Hiroyuki
Age-related differences in the mechanism of nondipping among patients with obstructive sleep apnea syndrome.	2012	Clinical and experimental hypertension (New York, N.Y. : 1993)	Sasaki, Nobuo and Ozono, Ryoji and Yamauchi, Ryo and Teramen, Kazushi and Munemori, Makoto and Hamada, Hiroshige and Edahiro, Yoshinobu and Ishii, Kiyomi and Seto, Ayako and Kihara, Yasuki
Links between sleep disordered breathing, coronary atherosclerotic burden, and cardiac biomarkers in patients with stable coronary artery disease.	2012	Journal of cardiology	Inami, Toru and Seino, Yoshihiko and Otsuka, Toshiaki and Yamamoto, Masanori and Kimata, Nakahisa and Murakami, Daisuke and Takano, Masamichi and Ohba, Takayoshi and Ibuki, Chikao and Mizuno, Kyoichi
At 68 years, unrecognised sleep apnoea is associated with elevated ambulatory blood pressure.	2012	The European respiratory journal	Roche, Frederic and Pepin, Jean-Louis and Achour-Crawford, Emilie and Tamisier, Renaud and Pichot, Vincent and Celle, Sebastien and Maudoux, Delphine and Chouchou, Florian and Ntougou-Assoumou, Hourfil G and Levy, Patrick and Barthelemy, Jean Claude and PROOF Study Group
Use of portable monitoring for sleep-disordered breathing treated with an oral appliance.	2012	Dental clinics of North America	Bailey, Dennis R
[Evaluation of a portable device based on peripheral arterial tone in the detection of obstructive sleep apnea].	2012	Zhonghua er bi yan hou tou jing wai ke za zhi = Chinese journal of otorhinolaryngology head and neck surgery	Zhang, Juan and Wang, Chun-yan and Wang, Ning-yu and Liu, Jun-qing and Du, Jing-yan and Zhou, Guo-xia and Yan, Zhan-feng and Wen, Xiao-hui and Li, Li and Liu, Jin-feng
Effect of obstructive sleep apnea on response to cognitive behavior therapy for depression after an acute myocardial infarction.	2012	Journal of psychosomatic research	Freedland, Kenneth E and Carney, Robert M and Hayano, Junichiro and Steinmeyer, Brian C and Reese, Rebecca L and Roest, Annelieke M
Arrhythmia and sleep-disordered breathing in patients undergoing cardiac surgery.	2012	Journal of cardiology	Unosawa, Satoshi and Sezai, Akira and Akahoshi, Toshiki and Niino, Tetsuya and Shimura, Kazuma and Shiono, Motomi and Sekino, Hisakuni and Akashiba, Tsuneto
Resistant hypertension and obstructive sleep apnea in the setting of kidney disease.	2012	Journal of hypertension	Abdel-Kader, Khaled and Dohar, Sheena and Shah, Nirav and Jhamb, Manisha and Reis, Steven E and Strollo, Patrick and Buysse, Daniel and Unruh, Mark L
Oxygen desaturation index from nocturnal oximetry: a sensitive and specific tool to detect sleep-disordered breathing in surgical patients.	2012	Anesthesia and analgesia	Chung, Frances and Liao, Pu and Elsaid, Hisham and Islam, Sazzadul and Shapiro, Colin M and Sun, Yuming
Obstructive sleep apnea is underrecognized and underdiagnosed in patients undergoing bariatric surgery.	2012	European archives of oto-rhino-laryngology : official journal of the European Federation of Oto-Rhino-Laryngological Societies (EUFOS) : affiliated with the German Society for Oto-Rhino-Laryngology - Head and Neck Surgery	Ravesloot, M J L and van Maanen, J P and Hilgevoord, A A J and van Wagensveld, B A and de Vries, N
Impact of sleep apnea on economics.	2012	Sleep medicine reviews	Leger, Damien and Bayon, Virginie and Laaban, Jean Pierre and Philip, Pierre
Declining kidney function increases the prevalence of sleep apnea and nocturnal hypoxia.	2012	Chest	Nicholl, David D M and Ahmed, Sofia B and Loewen, Andrea H S and Hemmelgarn, Brenda R and Sola, Darlene Y and Beecroft, Jaime M and Turin, Tanvir C and Hanly, Patrick J
Obstructive sleep apnea is associated with fatigue in multiple sclerosis.	2012	Multiple sclerosis (Houndmills, Basingstoke, England)	Kaminska, M and Kimoff, R J and Benedetti, A and Robinson, A and Bar-Or, A and Lapierre, Y and Schwartzman, K and Trojan, D A
Association of smoking, sleep apnea, and plasma alkalosis with nocturnal ventricular arrhythmias in men with systolic heart failure.	2012	Chest	Javaheri, Shahrokh and Shukla, Rakesh and Wexler, Laura
Prevalence of diagnosed sleep apnea among patients with type 2 diabetes in primary care.	2012	Chest	Heffner, John E and Rozenfeld, Yelena and Kai, Mari and Stephens, Elizabeth A and Brown, Lee K
Polysomnography reveals unexpectedly high rates of organic sleep disorders in patients with prediagnosed primary insomnia.	2012	Sleep & breathing = Schlaf & Atmung	Cronlein, Tatjana and Geisler, Peter and Langguth, Berthold and Eichhammer, Peter and Jara, Cecilia and Pieh, Christoph and Zulley, Jurgen and Hajak, Goran
Floppy eyelid syndrome is associated with obstructive sleep apnoea: a prospective study on 127 patients.	2012	Journal of sleep research	Chambe, Juliette and Laib, Soumia and Hubbard, Jeffrey and Erhardt, Christine and Ruppert, Elisabeth and Schroder, Carmen and Malan, Andre and Bourcier, Tristan and Bourgin, Patrice
Obstructive sleep apnea/hypopnea syndrome and poor response to sertraline in patients with coronary heart disease.	2012	The Journal of clinical psychiatry	Roest, Annelieke M and Carney, Robert M and Stein, Phyllis K and Freedland, Kenneth E and Meyer, Hilary and Steinmeyer, Brian C and de Jonge, Peter and Rubin, Eugene H
Sleep apnea is a stronger predictor for coronary heart disease than traditional risk factors.	2012	Sleep & breathing = Schlaf & Atmung	Martinez, Denis and Klein, Cristini and Rahmeier, Laura and da Silva, Roberto Pacheco and Fiori, Cintia Zappe and Cassol, Cristiane Maria and Goncalves, Sandro Cadaval and Bos, Angelo Jose Goncalves
Multi-modal ECG Holter system for sleep-disordered breathing screening: a validation study.	2012	Sleep & breathing = Schlaf & Atmung	Poupard, Laurent and Mathieu, Marc and Goldman, Michael and Chouchou, Florian and Roche, Frederic
Psychological morbidity, illness representations, and quality of life in female and male patients with obstructive sleep apnea syndrome.	2012	Psychology, health & medicine	Sampaio, Rute and Pereira, M Graca and Winck, Joao C
Effect of an ambulatory diagnostic and treatment programme in patients with sleep apnoea.	2012	The European respiratory journal	Andreu, A L and Chiner, E and Sancho-Chust, J N and Pastor, E and Llombart, M and Gomez-Merino, E and Senent, C and Barbe, F
Compliance to continuous positive airway pressure therapy in a group of Portuguese patients with obstructive sleep apnea syndrome.	2012	Sleep & breathing = Schlaf & Atmung	Alves, Claudia and Caminha, Jose Manuel Pinto Chaves and da Silva, Antonio Martins and Mendonca, Denisa
Photoplethysmography as a single source for analysis of sleep-disordered breathing in patients with severe cardiovascular disease.	2012	Journal of sleep research	Amir, Offer and Barak-Shinar, Deganit and Henry, Antonietta and Smart, Frank W
The sleep/wake state scoring from mandible movement signal.	2012	Sleep & breathing = Schlaf & Atmung	Senny, Frederic and Maury, Gisele and Cambron, Laurent and Leroux, Amandine and Destine, Jacques and Poirrier, Robert
Inability of single resting arterial blood gas to predict significant hypoxaemia in chronic obstructive pulmonary disease.	2012	Internal medicine journal	Trauer, J M and Gielen, C and Trauer, T and Steinfort, C L
Comparison of empirical continuous positive airway pressure (CPAP) treatment versus initial portable sleep monitoring followed by CPAP treatment for patients with suspected obstructive sleep apnoea.	2012	Internal medicine journal	To, K W and Chan, W C and Chan, T O and Ngai, J and Tung, A and Ng, S and Choo, K L and Hui, D S
The development of a sleep apnea screening program in Romanian type 2 diabetic patients: a pilot study.	2012	Acta diabetologica	Rusu, Adriana and Todea, Doina and Rosca, Loredana and Nita, Cristina and Bala, Cornelia
Ocular myasthenia gravis in an academic neuro-ophthalmology clinic: clinical features and therapeutic response.	2011	Journal of clinical neuromuscular disease	Mittal, Manoj Kumar and Barohn, Richard J and Pasnoor, Mamatha and McVey, April and Herbelin, Laura and Whittaker, Thomas and Dimachkie, Mazen
Obstructive sleep apnoea syndrome: comparison between polysomnography and portable sleep monitoring based on jaw recordings.	2011	Neurophysiologie clinique = Clinical neurophysiology	Cheliout-Heraut, F and Senny, F and Djouadi, F and Ouayoun, M and Bour, F
Importance of pre-anesthetic evaluation: case report of a patient with obstructive sleep apnea.	2011	Revista brasileira de anestesiologia	Soares, Raquel Reis and Valadares, Friederike Wolff and Araujo, Marta Beatriz and Lorentz, Michele Nacur
Steps toward subject-specific classification in ECG-based detection of sleep apnea.	2011	Physiological measurement	Maier, Christoph and Wenz, Heinrich and Dickhaus, Hartmut
Concurrent palatal implants and uvulopalatal flap: safe and effective office-based procedure for selected patients with snoring and obstructive sleep apnea syndrome.	2011	The Laryngoscope	Huang, Tsung-Wei and Cheng, Po-Wen and Fang, Kai-Min
Screening for obstructive sleep apnea in early outpatient cardiac rehabilitation: feasibility and results.	2011	Sleep medicine	Sert-Kuniyoshi, Fatima H and Squires, Ray W and Korenfeld, Yoel K and Somers, Virend K and Pusalavidyasagar, Snigdha and Caples, Sean M and Johnson, Lezlie L and Thomas, Randal J and Lopez-Jimenez, Francisco
Experience with telehealth for sleep monitoring and sleep laboratory management.	2011	Journal of telemedicine and telecare	Spaulding, Ryan and Stevens, Damien and Velasquez, Sarah E
[Adherence to ambulatory oxygen therapy. Assessment and determinants in patients receiving long-term oxygen therapy].	2011	Observance a l'oxygenotherapie gazeuse de deambulation. Evaluation et determinants chez des patients beneficiant d'une oxygenotherapie de longue duree.	Marien, H and Marchand, E
Resistant hypertension: concepts and approach to management.	2011	Current hypertension reports	Sander, Gary E and Giles, Thomas D
Sleep-related breathing disorder and bradyarrhythmias, why to use continuous positive airway pressure (CPAP) treatment: a case report.	2011	La Clinica terapeutica	Vitulano, N and Bellocci, F
Evaluation of a single-channel portable monitor for the diagnosis of obstructive sleep apnea.	2011	Journal of clinical sleep medicine : JCSM : official publication of the American Academy of Sleep Medicine	Oktay, Burcu and Rice, Thomas B and Atwood, Charles W Jr and Passero, Michael Jr and Gupta, Neeraj and Givelber, Rachel and Drumheller, Oliver J and Houck, Patricia and Gordon, Nancy and Strollo, Patrick J Jr
Nighttime blood pressure in cluster headache.	2011	Headache	Santos Lasaosa, Sonia and Navarro Calzada, Jorge and Velazquez Benito, Alba and Perez Lazaro, Cristina
Decreased slow wave sleep increases risk of developing hypertension in elderly men.	2011	Hypertension (Dallas, Tex. : 1979)	Fung, Maple M and Peters, Katherine and Redline, Susan and Ziegler, Michael G and Ancoli-Israel, Sonia and Barrett-Connor, Elizabeth and Stone, Katie L and Osteoporotic Fractures in Men Research Group
Pulse transit time in screening sleep disordered breathing in an elderly population: the PROOF-SYNAPSE study.	2011	Sleep	Chouchou, Florian and Sforza, Emilia and Celle, Sebastien and Pichot, Vincent and Maudoux, Delphine and Garcin, Arnauld and Barthelemy, Jean Claude and Roche, Frederic and PROOF Study Group
Case control polysomnographic studies of sleep disorders in Parkinson's disease.	2011	PloS one	Yong, Ming-Hui and Fook-Chong, Stephanie and Pavanni, Ratnagopal and Lim, Li-Ling and Tan, Eng-King
Cardiac arrhythmias in obstructive sleep apnea (from the Akershus Sleep Apnea Project).	2011	The American journal of cardiology	Namtvedt, Silje K and Randby, Anna and Einvik, Gunnar and Hrubos-Strom, Harald and Somers, Virend K and Rosjo, Helge and Omland, Torbjorn
Effects of sleep apnea severity on glycemic control in patients with type 2 diabetes prior to continuous positive airway pressure treatment.	2011	Diabetes technology & therapeutics	Pillai, Anita and Warren, Graham and Gunathilake, Waruna and Idris, Iskandar
Sleep staging based on autonomic signals: a multi-center validation study.	2011	Journal of clinical sleep medicine : JCSM : official publication of the American Academy of Sleep Medicine	Hedner, Jan and White, David P and Malhotra, Atul and Herscovici, Sarah and Pittman, Stephen D and Zou, Ding and Grote, Ludger and Pillar, Giora
Physiologic pseudoseizures: an EEG case report of mistake in identity.	2011	Journal of clinical neurophysiology : official publication of the American Electroencephalographic Society	Tatum, William O and Spector, Andrew
Longer term effects of very low energy diet on obstructive sleep apnoea in cohort derived from randomised controlled trial: prospective observational follow-up study.	2011	BMJ (Clinical research ed.)	Johansson, Kari and Hemmingsson, Erik and Harlid, Richard and Trolle Lagerros, Ylva and Granath, Fredrik and Rossner, Stephan and Neovius, Martin
Willingness to pay for one-stop anesthesia in pediatric day surgery.	2011	Italian journal of pediatrics	Mangia, Giovanni and Bianco, Franco and Bonomo, Roberta and Di Caro, Elisabetta and Frattarelli, Eufrasia and Presutti, Paola
High prevalence of sleep apnea in heart failure outpatients: even in patients with preserved systolic function.	2011	Journal of cardiac failure	Herrscher, Tobias E and Akre, Harriet and Overland, Britt and Sandvik, Leiv and Westheim, Arne S
Blood pressure changes after automatic and fixed CPAP in obstructive sleep apnea: relationship with nocturnal sympathetic activity.	2011	Clinical and experimental hypertension (New York, N.Y. : 1993)	Marrone, Oreste and Salvaggio, Adriana and Bue, Anna Lo and Bonanno, Anna and Riccobono, Loredana and Insalaco, Giuseppe and Bonsignore, Maria Rosaria
Changes in plasma angiotensin II and circadian rhythm of blood pressure in hypertensive patients with sleep apnea syndrome before and after treatment.	2011	Chinese medical sciences journal = Chung-kuo i hsueh k'o hsueh tsa chih	Wang, Hai-ling and Wang, Yu and Zhang, Ying and Chen, Yun-dai and Wang, Xin-chun and Liu, Zhi-xuan and Jing, Guo-li and Tong, Hai-feng and Tian, Yuan and Liu, Qing-zeng
Noninferiority of functional outcome in ambulatory management of obstructive sleep apnea.	2011	American journal of respiratory and critical care medicine	Kuna, Samuel T and Gurubhagavatula, Indira and Maislin, Greg and Hin, Sakhena and Hartwig, Kathryn C and McCloskey, Sue and Hachadoorian, Robert and Hurley, Sharon and Gupta, Rajesh and Staley, Bethany and Atwood, Charles W
The effect of raising the bite without mandibular protrusion on obstructive sleep apnoea.	2011	Journal of oral rehabilitation	Nikolopoulou, M and Naeije, M and Aarab, G and Hamburger, H L and Visscher, C M and Lobbezoo, F
Effect of obstructive sleep apnea on QT dispersion: a potential mechanism of sudden cardiac death.	2011	Cardiology	Voigt, Louis and Haq, Salman A and Mitre, Cristina A and Lombardo, Gerard and Kassotis, John
Heart rate variability in hypertension caused by sleep disordered breathing and its modification by CPAP.	2011	Bratislavske lekarske listy	Gresova, S and Tomori, Z and Widdicombe, J and Donic, V and Kundrik, M and Bacova, I and Pallayova, M
[Circadian blood pressure variability and plasma neopterin level before and after surgery for obstructive sleep apnea syndrome].	2011	Zhonghua xin xue guan bing za zhi	Wang, Hai-ling and Chen, Yun-dai and Wang, Yu and Zhang, Ying and Wang, Xin-chun and Liu, Zhi-xuan and Jing, Guo-li and Tong, Hai-feng and Tian, Yuan and Shi, Ke and Liu, Qing-zeng
Prevalence of obstructive sleep apnea, associated risk factors, and quality of life among Indian congestive heart failure patients: a cross-sectional survey.	2011	The Journal of cardiovascular nursing	Patidar, Anurag Bhai and Andrews, Gaddam Rachel and Seth, Sandeep
An official ATS/AASM/ACCP/ERS workshop report: Research priorities in ambulatory management of adults with obstructive sleep apnea.	2011	Proceedings of the American Thoracic Society	Kuna, Samuel T and Badr, M Safwan and Kimoff, R John and Kushida, Clete and Lee-Chiong, Teofilo and Levy, Patrick and McNicholas, Walter T and Strollo, Patrick J Jr and Kuna ST, Badr MS, Kimoff RJ, Kushida C, Lee-Chiong T, Levy P, McNicholas WT, Strollo PJ Jr, Arand... and ATS/AASM/ACCP/ERS Committee on Ambulatory Management of Adults with OSA
Assessment of systolic and diastolic function in heart failure using ambulatory monitoring with acoustic cardiography.	2011	Annals of medicine	Dillier, Roger and Zuber, Michel and Arand, Patricia and Erne, Susanne and Erne, Paul
Excessive daytime sleepiness is associated with increased health care utilization among patients referred for assessment of OSA.	2011	Sleep	Ronksley, Paul E and Hemmelgarn, Brenda R and Heitman, Steven J and Flemons, W Ward and Ghali, William A and Manns, Braden and Faris, Peter and Tsai, Willis H
Effect of obstructive sleep apnea syndrome on serum C-reactive protein level, left atrial size and premature atrial contraction.	2011	Nan fang yi ke da xue xue bao = Journal of Southern Medical University	Kaviraj, Bundhoo and Bai, Shu-chang and Su, Liang and Zheng, Xue-ou and Huang, Rong and Li, Tao-ping and Xu, Ding-li
Emotional content of dreams in obstructive sleep apnea hypopnea syndrome patients and sleepy snorers attending a sleep-disordered breathing clinic.	2011	Journal of clinical sleep medicine : JCSM : official publication of the American Academy of Sleep Medicine	Fisher, Samantha and Lewis, Keir E and Bartle, Iona and Ghosal, Robin and Davies, Lois and Blagrove, Mark
Evaluation of the accuracy of manual and automatic scoring of a single airflow channel in patients with a high probability of obstructive sleep apnea.	2011	Medical science monitor : international medical journal of experimental and clinical research	BaHammam, Ahmed S and Sharif, Munir and Gacuan, Divinagracia E and George, Smitha
Telemetric CPAP titration at home in patients with sleep apnea-hypopnea syndrome.	2011	Sleep medicine	Dellaca, Raffaele and Montserrat, Josep M and Govoni, Leonardo and Pedotti, Antonio and Navajas, Daniel and Farre, Ramon
The effects of continuous positive airway pressure on prehypertension and masked hypertension in men with severe obstructive sleep apnea.	2011	Hypertension (Dallas, Tex. : 1979)	Drager, Luciano F and Pedrosa, Rodrigo P and Diniz, Patricia M and Diegues-Silva, Luzia and Marcondes, Bianca and Couto, Roberta B and Giorgi, Dante M A and Krieger, Eduardo M and Lorenzi-Filho, Geraldo
Fibroscopic findings in patients following maxillary osteotomies in orthognathic surgery.	2011	Journal of cranio-maxillo-facial surgery : official publication of the European Association for Cranio-Maxillo-Facial Surgery	Pingarron Martin, L and Arias Gallo, L J and Lopez-Arcas, J M and Chamorro Pons, M and Cebrian Carretero, J L and Burgueno Garcia, M
Obstructive airway disease and obstructive sleep apnea: effect of pulmonary function.	2011	Lung	Sharma, Bhavneesh and Feinsilver, Steven and Owens, Robert L and Malhotra, Atul and McSharry, David and Karbowitz, Stephen
The Berlin Questionnaire for assessment of sleep disordered breathing risk in parturients and non-pregnant women.	2011	International journal of obstetric anesthesia	Higgins, N and Leong, E and Park, C S and Facco, F L and McCarthy, R J and Wong, C A
Use of high-frequency peak in spectral analysis of heart rate increment to improve screening of obstructive sleep apnoea.	2011	Sleep & breathing = Schlaf & Atmung	Poupard, Laurent and Court-Fortune, Isabelle and Pichot, Vincent and Chouchou, Florian and Barthelemy, Jean-Claude and Roche, Frederic
Screening for obstructive sleep apnea by cyclic variation of heart rate.	2011	Circulation. Arrhythmia and electrophysiology	Hayano, Junichiro and Watanabe, Eiichi and Saito, Yuji and Sasaki, Fumihiko and Fujimoto, Keisaku and Nomiyama, Tetsuo and Kawai, Kiyohiro and Kodama, Itsuo and Sakakibara, Hiroki
REM-related bradyarrhythmia syndrome.	2011	Sleep medicine reviews	Holty, Jon-Erik C and Guilleminault, Christian
Identification of obstructive sleep apnea syndrome by ambulatory electrocardiography: clinical evaluation of time-domain and frequency-domain analyses of heart rate variability in Chinese patients.	2011	Cell biochemistry and biophysics	Sun, Jianling and Li, Xiaoying and Guo, Jihong and Han, Fang and Zhang, Haicheng
Sensitivity and specificity of telemedicine-based long-term pulse-oximetry in comparison with cardiorespiratory polygraphy and polysomnography in patients with obstructive sleep apnoea syndrome.	2011	Journal of telemedicine and telecare	Bohning, Nikolaus and Zucchini, Walter and Horstmeier, Oliver and Bohning, Wilfried and Fietze, Ingo
Obstructive sleep apnoea syndrome promotes reversal albuminuria during sleep.	2011	Sleep & breathing = Schlaf & Atmung	Daskalopoulou, Euphemia G and Liavvas, Christos and Nakas, Christos T and Vlachogiannis, Emmanuel G and Bouros, Demosthenes and Dombros, Nicholas V
Effectiveness of unattended ambulatory sleep studies for the diagnosis and treatment of OSAS.	2011	Journal of evaluation in clinical practice	Domingo, Christian and Vigil, Laura
Factors affecting the difference between morning and evening home blood pressure: the Finn-Home study.	2011	Blood pressure	Johansson, Jouni K and Niiranen, Teemu J and Puukka, Pauli J and Jula, Antti M
Sleep/wake measurement using a non-contact biomotion sensor.	2011	Journal of sleep research	De Chazal, Philip and Fox, Niall and O'Hare, Emer and Heneghan, Conor and Zaffaroni, Alberto and Boyle, Patricia and Smith, Stephanie and O'Connell, Caroline and McNicholas, Walter T
Sleep efficiency during sleep studies: results of a prospective study comparing home-based and in-hospital polysomnography.	2011	Journal of sleep research	Bruyneel, Marie and Sanida, Christina and Art, Genevieve and Libert, Walter and Cuvelier, Laurent and Paesmans, Marianne and Sergysels, Roger and Ninane, Vincent
14 nights of intermittent hypoxia elevate daytime blood pressure and sympathetic activity in healthy humans.	2011	The European respiratory journal	Tamisier, R and Pepin, J L and Remy, J and Baguet, J P and Taylor, J A and Weiss, J W and Levy, P
The use of epochs to stage sleep results in incorrect computer-generated AHI values.	2011	Sleep & breathing = Schlaf & Atmung	Norman, Mark B and Middleton, Sally and Sullivan, Colin E
Perioperative practical experiences in using a level 2 portable polysomnography.	2011	Sleep & breathing = Schlaf & Atmung	Chung, Frances and Liao, Pu and Sun, Yuming and Amirshahi, Babak and Fazel, Hoda and Shapiro, Colin M and Elsaid, Hisham
Comparing the Berlin and the ARES questionnaire to identify patients with obstructive sleep apnea in a dental setting.	2011	Sleep & breathing = Schlaf & Atmung	Enciso, Reyes and Clark, Glenn T
Prevalence of sleep-disordered breathing in acute ischemic stroke as determined using a portable sleep apnea monitoring device in Korean subjects.	2011	Sleep & breathing = Schlaf & Atmung	Joo, Byung-Euk and Seok, Hung Youl and Yu, Sung-Wook and Kim, Byung-Jo and Park, Kun-Woo and Lee, Dae-Hie and Jung, Ki-Young
Validation of the DynaPort MiniMod during sleep: a pilot study.	2010	Perceptual and motor skills	Bossenbroek, Linda and Kosse, Nienke and Ten Hacken, Nick and Gordijn, Marijke and Van der Hoeven, Johannes and De Greef, Mathieu
Mallampati class is not useful in the clinical assessment of sleep clinic patients.	2010	Journal of clinical sleep medicine : JCSM : official publication of the American Academy of Sleep Medicine	Hukins, Craig
Continuous positive airway pressure as treatment for systemic hypertension in people with obstructive sleep apnoea: randomised controlled trial.	2010	BMJ (Clinical research ed.)	Duran-Cantolla, Joaquin and Aizpuru, Felipe and Montserrat, Jose Maria and Ballester, Eugeni and Teran-Santos, Joaquin and Aguirregomoscorta, Jose Ignacio and Gonzalez, Monica and Lloberes, Patricia and Masa, Juan Fernando and De La Pena, Monica and Carrizo, Santiago and Mayos, Mercedes and Barbe, Ferran and Lopez-Picado A, Miranda-Serrano E, Martinez-Null C, Rubio R, Alonso ML, Cordero J, Esteba…
Relationship between chronic kidney disease and sleep blood pressure in patients with sleep apnea syndrome.	2010	Hypertension research : official journal of the Japanese Society of Hypertension	Sekizuka, Hiromitsu and Osada, Naohiko and Kida, Keisuke and Yoneyama, Kihei and Eguchi, Yu and Miyake, Fumihiko
Risk assessment of obstructive sleep apnea in a population of patients undergoing ambulatory surgery.	2010	Journal of clinical sleep medicine : JCSM : official publication of the American Academy of Sleep Medicine	Stierer, Tracey L and Wright, Christopher and George, Anu and Thompson, Richard E and Wu, Christopher L and Collop, Nancy
Frequent loss of nyctohemeral rhythm of intraocular pressure restored by nCPAP treatment in patients with severe apnea.	2010	Archives of ophthalmology (Chicago, Ill. : 1960)	Pepin, Jean-Louis and Chiquet, Christophe and Tamisier, Renaud and Levy, Patrick and Almanjoumi, Ahmed and Romanet, Jean-Paul
Use of ambulatory polysomnography in children with syndromic craniosynostosis.	2010	The Journal of craniofacial surgery	Bannink, Natalja and Mathijssen, Irene M J and Joosten, Koen F M
Comparison between a single-channel nasal airflow device and oximetry for the diagnosis of obstructive sleep apnea.	2010	Sleep	Rofail, Lydia Makarie and Wong, Keith K H and Unger, Gunnar and Marks, Guy B and Grunstein, Ronald R
The utility of single-channel nasal airflow pressure transducer in the diagnosis of OSA at home.	2010	Sleep	Rofail, Lydia Makarie and Wong, Keith K H and Unger, Gunnar and Marks, Guy B and Grunstein, Ronald R
Obstructive sleep apnea surgery practice patterns in the United States: 2000 to 2006.	2010	Otolaryngology--head and neck surgery : official journal of American Academy of Otolaryngology-Head and Neck Surgery	Kezirian, Eric J and Maselli, Judy and Vittinghoff, Eric and Goldberg, Andrew N and Auerbach, Andrew D
Inflammatory markers in middle-aged obese subjects: does obstructive sleep apnea syndrome play a role?.	2010	Mediators of inflammation	Steiropoulos, Paschalis and Papanas, Nikolaos and Nena, Evangelia and Antoniadou, Maria and Serasli, Evangelia and Papoti, Sophia and Hatzizisi, Olga and Kyriazis, Georgios and Tzouvelekis, Argyris and Maltezos, Efstratios and Tsara, Venetia and Bouros, Demosthenes
Otolaryngology office-based treatment of obstructive sleep apnea-hypopnea syndrome with titratable and nontitratable thermoplastic mandibular advancement devices.	2010	Otolaryngology--head and neck surgery : official journal of American Academy of Otolaryngology-Head and Neck Surgery	Friedman, Michael and Pulver, Tanya and Wilson, Meghan N and Golbin, Dina and Leesman, Christopher and Lee, George and Joseph, Ninos J
Continuous positive airway pressure treatment in sleep apnea patients with resistant hypertension: a randomized, controlled trial.	2010	Journal of hypertension	Lozano, Lourdes and Tovar, Jose Luis and Sampol, Gabriel and Romero, Odile and Jurado, Maria Jose and Segarra, Alfons and Espinel, Eugenia and Rios, Jose and Untoria, Maria Dolores and Lloberes, Patricia
The effect of sleep apnea on QT interval, QT dispersion, and arrhythmias.	2010	Clinical cardiology	Barta, Kitti and Szabo, Zoltan and Kun, Csaba and Munkacsy, Csaba and Bene, Orsolya and Magyar, Maria Tunde and Csiba, Laszlo and Lorincz, Istvan
Sleep quality and apnea in stable methadone maintenance treatment.	2010	Substance use & misuse	Charpentier, Adrien and Bisac, Sebastien and Poirot, Isabelle and Vignau, Jean and Cottencin, Olivier
Comparability of pulse oximeters used in sleep medicine for the screening of OSA.	2010	Physiological measurement	Bohning, N and Schultheiss, B and Eilers, S and Penzel, T and Bohning, W and Schmittendorf, E
Low efficacy of atrial fibrillation ablation in severe obstructive sleep apnoea patients.	2010	Europace : European pacing, arrhythmias, and cardiac electrophysiology : journal of the working groups on cardiac pacing, arrhythmias, and cardiac cellular electrophysiology of the European Society of Cardiology	Matiello, Maria and Nadal, Merce and Tamborero, David and Berruezo, Antonio and Montserrat, Josep and Embid, Cristina and Rios, Jose and Villacastin, Julian and Brugada, Josep and Mont, Lluis
Predictors of obstructive sleep apnea in males with metabolic syndrome.	2010	Vascular health and risk management	Papanas, Nikolaos and Steiropoulos, Paschalis and Nena, Evangelia and Tzouvelekis, Argyris and Skarlatos, Athanasios and Konsta, Maria and Vasdekis, Vasileios and Maltezos, Efstratios and Bouros, Demosthenes
The effect of sildenafil on sleep respiratory parameters and heart rate variability in obstructive sleep apnea.	2010	Sleep medicine	Neves, Christiane and Tufik, Sergio and Monteiro, Marina Ariza and Chediek, Felipe and Jose, Fabio Freire and Roizenblatt, Suely
Severe obstructive sleep apnea elicits concentric left ventricular geometry.	2010	Journal of hypertension	Cioffi, Giovanni and Russo, Tiziano Edoardo and Stefenelli, Carlo and Selmi, Alessandro and Furlanello, Francesco and Cramariuc, Dana and Gerdts, Eva and de Simone, Giovanni
Frequency and correlates of caregiver-reported sleep disturbances in a sample of persons with early dementia.	2010	Journal of the American Geriatrics Society	Rongve, Arvid and Boeve, Bradley F and Aarsland, Dag
Influence of the severity of obstructive sleep apnea on heart rate.	2010	Journal of cardiology	Kawano, Yoshiyuki and Tamura, Akira and Watanabe, Toru and Kadota, Junichi
Persistent snoring under conscious sedation during colonoscopy is a predictor of obstructive sleep apnea.	2010	Gastrointestinal endoscopy	Sharara, Ala I and El Zahabi, Lara and Maasri, Karim and Hashash, Jana G and Mansour, Nabil and Skoury, Assaad and Kanafani, Zeina and Bou-Khalil, Pierre and Husari, Ahmad
Prevalence and characteristics of sleep apnoea in patients with stable heart failure: Results from a heart failure clinic.	2010	BMC pulmonary medicine	Ferreira, Susana and Marinho, Anabela and Patacho, Marta and Santa-Clara, Elisabete and Carrondo, Cristina and Winck, Joao and Bettencourt, Paulo
Increased incidence of sleep apnea in psychiatric outpatients.	2010	Annals of clinical psychiatry : official journal of the American Academy of Clinical Psychiatrists	Nasr, Suhayl and Wendt, Burdette and Kora, Shilpa
Impact of clinical assessment on use of data from unattended limited monitoring as opposed to full-in lab PSG in sleep disordered breathing.	2010	Journal of clinical sleep medicine : JCSM : official publication of the American Academy of Sleep Medicine	Masdeu, Maria Jose and Ayappa, Indu and Hwang, Dennis and Mooney, Anne M and Rapoport, David M
Outcomes of home-based diagnosis and treatment of obstructive sleep apnea.	2010	Chest	Skomro, Robert P and Gjevre, John and Reid, John and McNab, Brian and Ghosh, Sunita and Stiles, Maryla and Jokic, Ruzica and Ward, Heather and Cotton, David
A double-blind, crossover study of Doxazosin and Enalapril on peripheral vascular tone and nocturnal blood pressure in sleep apnea patients.	2010	Sleep medicine	Zou, Ding and Grote, Ludger and Eder, Derek N and Radlinski, Jakub and Hedner, Jan
Reinforcement of the adrenergic overdrive in the metabolic syndrome complicated by obstructive sleep apnea.	2010	Journal of hypertension	Grassi, Guido and Seravalle, Gino and Quarti-Trevano, Fosca and Mineo, Claudia and Lonati, Laura and Facchetti, Rita and Mancia, Giuseppe
Modified sling snoreplasty: double triangle shaped suture uvulopalatopexy.	2010	Kulak burun bogaz ihtisas dergisi : KBB = Journal of ear, nose, and throat	Enoz, Murat and Lapena, Jose Florencio and Inancli, Hasan Mete and Hafiz, Gunter
Implications of Cheyne-Stokes breathing in advanced systolic heart failure.	2010	Clinical cardiology	Amir, Offer and Reisfeld, Daniel and Sberro, Hila and Paz, Hagar and Mintz, Shira and Lewis, Basil S
Effect of revised UPPP surgery on ambulatory BP in sleep apnea patients with hypertension and oropharyngeal obstruction.	2010	Clinical and experimental hypertension (New York, N.Y. : 1993)	Yu, Shudong and Liu, Fenye and Wang, Qirong and Han, Fei and Deng, Liangzhen and Liang, Hui and Cui, Zhaoyang
Effort, safety, and findings of routine preoperative endoscopic evaluation of morbidly obese patients undergoing bariatric surgery.	2010	Surgical endoscopy	Kuper, M A and Kratt, T and Kramer, K M and Zdichavsky, M and Schneider, J H and Glatzle, J and Stuker, D and Konigsrainer, A and Brucher, B L D M
Comparison of cone-beam CT parameters and sleep questionnaires in sleep apnea patients and control subjects.	2010	Oral surgery, oral medicine, oral pathology, oral radiology, and endodontics	Enciso, Reyes and Nguyen, Manuel and Shigeta, Yuko and Ogawa, Takumi and Clark, Glenn T
Relationship between sleep apnea syndrome and sleep blood pressure in patients without hypertension.	2010	Journal of cardiology	Sekizuka, Hiromitsu and Kida, Keisuke and Akashi, Yoshihiro J and Yoneyama, Kihei and Osada, Naohiko and Omiya, Kazuto and Miyake, Fumihiko
Prolonged recovery associated with dexmedetomidine when used as a sole sedative agent in office-based oral and maxillofacial surgery procedures.	2010	Journal of oral and maxillofacial surgery : official journal of the American Association of Oral and Maxillofacial Surgeons	Makary, Laila and Vornik, Vadim and Finn, Richard and Lenkovsky, Fima and McClelland, Allan L and Thurmon, Jeremy and Robertson, Brian
Residual sleep apnea on polysomnography after 3 months of CPAP therapy: clinical implications, predictors and patterns.	2010	Sleep medicine	Mulgrew, Alan T and Lawati, Nabil Al and Ayas, Najib T and Fox, Nurit and Hamilton, Peter and Cortes, Lisa and Ryan, C Frank
[Screening of sleep apnea syndrome with Sleeprecorder SD-101].	2010	Masui. The Japanese journal of anesthesiology	Ogata, Junichi and Udaka, Tsuyoshi and Inaba, Tsuyoshi and Kadokawa, Yohei and Minami, Kouichiro
A double-blind, placebo-controlled study of armodafinil for excessive sleepiness in patients with treated obstructive sleep apnea and comorbid depression.	2010	The Journal of clinical psychiatry	Krystal, Andrew D and Harsh, John R and Yang, Ronghua and Rippon, Gregory A and Lankford, D Alan
Asymptomatic sleep-disordered breathing in premenopausal women awaiting bariatric surgery.	2010	Obesity surgery	Lecube, Albert and Sampol, Gabriel and Lloberes, Patricia and Romero, Odile and Mesa, Jordi and Morell, Ferran and Simo, Rafael
Obstructive sleep apnea, masked hypertension, and arterial stiffness in men.	2010	American journal of hypertension	Drager, Luciano F and Diegues-Silva, Luzia and Diniz, Patricia M and Bortolotto, Luiz A and Pedrosa, Rodrigo P and Couto, Roberta B and Marcondes, Bianca and Giorgi, Dante M A and Lorenzi-Filho, Geraldo and Krieger, Eduardo M
Impact of untreated obstructive sleep apnea on glucose control in type 2 diabetes.	2010	American journal of respiratory and critical care medicine	Aronsohn, Renee S and Whitmore, Harry and Van Cauter, Eve and Tasali, Esra
Evaluation of subclinical right ventricular dysfunction in obstructive sleep apnea patients using velocity vector imaging.	2010	Circulation journal : official journal of the Japanese Circulation Society	Tugcu, Aylin and Yildirimturk, Ozlem and Tayyareci, Yelda and Demiroglu, Cemsid and Aytekin, Saide
Association of self-reported nasal blockage with sleep-disordered breathing and excessive daytime sleepiness in Pakistani employed adults.	2010	Sleep & breathing = Schlaf & Atmung	Hussain, Syed Fayyaz and Cloonan, Yona Keich and Rahbar, Mohammad H and Islam, Muhammad
Risk factors for idiopathic intracranial hypertension in men: a case-control study.	2010	Journal of the neurological sciences	Fraser, J Alexander and Bruce, Beau B and Rucker, Janet and Fraser, Lisa-Ann and Atkins, Edward J and Newman, Nancy J and Biousse, Valerie
Continuous positive airway pressure device-based automated detection of obstructive sleep apnea compared to standard laboratory polysomnography.	2010	Sleep & breathing = Schlaf & Atmung	Prasad, Bharati and Carley, David W and Herdegen, James J
Heart rate increment analysis is not effective for sleep-disordered breathing screening in patients with chronic heart failure.	2010	Journal of sleep research	Damy, Thibaud and D'Ortho, Marie-Pia and Estrugo, Brigitte and Margarit, Laurent and Mouillet, Gauthier and Mahfoud, Mohannad and Roudot-Thoraval, Francoise and Vermes, Emmanuelle and Hittinger, Luc and Roche, Frederic and Macquin-Mavier, Isabelle
Predicting safe tonsillectomy for ambulatory surgery.	2010	Auris, nasus, larynx	Ahmad, Raja and Abdullah, Kahairi and Amin, Zamzil and Rahman, Jamalludin A
Diagnostic performance of single airflow channel recording (ApneaLink) in home diagnosis of sleep apnea.	2010	Sleep & breathing = Schlaf & Atmung	Ragette, Regine and Wang, Yi and Weinreich, Gerhard and Teschler, Helmut
CPAP and survival in moderate-to-severe obstructive sleep apnoea syndrome and hypoxaemic COPD.	2010	The European respiratory journal	Machado, M-C L and Vollmer, W M and Togeiro, S M and Bilderback, A L and Oliveira, M-V C and Leitao, F S and Queiroga, F Jr and Lorenzi-Filho, G and Krishnan, J A
Home diagnosis of obstructive sleep apnoea in coronary patients: validity of a simplified device automated analysis.	2010	Sleep & breathing = Schlaf & Atmung	Planes, Carole and Leroy, Michel and Bouach Khalil, Najette and El Mahmoud, Rami and Digne, Franck and de Roquefeuil, Florence and Raffestin, Bernadette
Sleep apnea in adult myotonic dystrophy patients who have no excessive daytime sleepiness.	2010	Sleep & breathing = Schlaf & Atmung	Kiyan, Esen and Okumus, Gulfer and Cuhadaroglu, Caglar and Deymeer, Feza
Prevalence of probable obstructive sleep apnea risk and severity in a population of dental patients.	2008	Sleep & breathing = Schlaf & Atmung	Levendowski, Daniel J and Morgan, Todd and Montague, Jon and Melzer, Victoria and Berka, Chris and Westbrook, Philip R
[The predictive value of Holter recordings to detect moderate-severe obstructive sleep apnea syndrome].	2009	Zhonghua xin xue guan bing za zhi	Jiao, Hong-mei and Liu, Mei-lin and Zhang, Zhi-gang and Feng, Xue-ru and Chen, Yan and Li, Xue-ying
Early cardiovascular abnormalities in newly diagnosed obstructive sleep apnea.	2009	Vascular health and risk management	Baguet, Jean-Philippe and Nadra, Marie and Barone-Rochette, Gilles and Ormezzano, Olivier and Pierre, Helene and Pepin, Jean-Louis
Sleep and sleep disorders in chronic users of zopiclone and drug-free insomniacs.	2009	Journal of clinical sleep medicine : JCSM : official publication of the American Academy of Sleep Medicine	Sivertsen, Borge and Omvik, Siri and Pallesen, Stale and Nordhus, Inger Hilde and Bjorvatn, Bjorn
Agreement between 95th percentile pressure based on a 7-night auto-adjusting positive airway pressure trial vs. equation-based predictions in sleep apnea.	2009	Journal of clinical sleep medicine : JCSM : official publication of the American Academy of Sleep Medicine	Torre-Bouscoulet, Luis and Castorena-Maldonado, Armando and Lopez-Escarcega, Elodia and Vazquez-Garcia, Juan Carlos and Perez-Padilla, Rogelio
Severe obstructive sleep apnea syndrome with symptomatic daytime bradyarrhythmia.	2009	Journal of clinical sleep medicine : JCSM : official publication of the American Academy of Sleep Medicine	Ji, Ki-Hwan and Kim, Dae Hyeok and Yun, Chang-Ho
Effect of a very low energy diet on moderate and severe obstructive sleep apnoea in obese men: a randomised controlled trial.	2009	BMJ (Clinical research ed.)	Johansson, Kari and Neovius, Martin and Lagerros, Ylva Trolle and Harlid, Richard and Rossner, Stephan and Granath, Fredrik and Hemmingsson, Erik
In-hospital testing for sleep-disordered breathing in hospitalized patients with decompensated heart failure: report of prevalence and patient characteristics.	2009	Journal of cardiac failure	Khayat, Rami N and Jarjoura, David and Patt, Brian and Yamokoski, Todd and Abraham, William T
Correlation between screening for obstructive sleep apnea using a portable device versus polysomnography testing in a commercial driving population.	2009	Journal of occupational and environmental medicine	Watkins, Marc R and Talmage, James B and Thiese, Matthew S and Hudson, Toney B and Hegmann, Kurt T
Congenital Central Hypoventilation syndrome (Ondine's curse): prenatal diagnosis and fetal breathing characteristics.	2009	Journal of perinatology : official journal of the California Perinatal Association	Rajendran, G P and Kessler, M S and Manning, F A
Obstructive sleep apnoea is associated with diabetes in sleepy subjects.	2009	Thorax	Ronksley, P E and Hemmelgarn, B R and Heitman, S J and Hanly, P J and Faris, P D and Quan, H and Tsai, W H
Sedation during endoscopy for patients at risk of obstructive sleep apnea.	2009	Gastrointestinal endoscopy	Khiani, Vijay S and Salah, Wajeeh and Maimone, Santo and Cummings, Linda and Chak, Amitabh
Obstructive sleep apnea is common in idiopathic pulmonary fibrosis.	2009	Chest	Lancaster, Lisa H and Mason, Wendi R and Parnell, James A and Rice, Todd W and Loyd, James E and Milstone, Aaron P and Collard, Harold R and Malow, Beth A
Continuous positive airway pressure treatment for obstructive sleep apnoea reduces resting heart rate but does not affect dysrhythmias: a randomised controlled trial.	2009	Journal of sleep research	Craig, Sonya and Pepperell, Justin C T and Kohler, Malcolm and Crosthwaite, Nicky and Davies, Robert J O and Stradling, John R
Relation of nasal air flow to nasal cavity dimensions.	2009	Archives of otolaryngology--head & neck surgery	Kjaergaard, Thomas and Cvancarova, Milada and Steinsvag, Sverre K
Radiofrequency surgery of the soft palate in the treatment of mild obstructive sleep apnea is not effective as a single-stage procedure: A randomized single-blinded placebo-controlled trial.	2009	The Laryngoscope	Back, Leif J J and Liukko, Tommi and Rantanen, Irma and Peltola, Jaakko S and Partinen, Markku and Ylikoski, Jukka and Makitie, Antti A
Sleep disorder symptoms are common and unspoken in Canadian general practice.	2009	Family practice	Bailes, Sally and Baltzan, Marc and Rizzo, Dorrie and Fichten, Catherine S and Grad, Roland and Wolkove, Norman and Creti, Laura and Amsel, Rhonda and Libman, Eva
Evidence-based recommendations for the assessment and management of sleep disorders in older persons.	2009	Journal of the American Geriatrics Society	Bloom, Harrison G and Ahmed, Imran and Alessi, Cathy A and Ancoli-Israel, Sonia and Buysse, Daniel J and Kryger, Meir H and Phillips, Barbara A and Thorpy, Michael J and Vitiello, Michael V and Zee, Phyllis C
Validation of a portable monitoring system for the diagnosis of obstructive sleep apnea syndrome.	2009	Sleep	Santos-Silva, Rogerio and Sartori, Denis E and Truksinas, Viviane and Truksinas, Eveli and Alonso, Fabiana F F D and Tufik, Sergio and Bittencourt, Lia R A
Accuracy of automatic analysis of ambulatory recordings of nocturnal breathing disorders is significantly instrumentation dependent.	2009	Journal of medical engineering & technology	Tiihonen, P and Hukkanen, T and Tuomilehto, H and Mervaala, E and Paakkonen, A and Toyras, J
Association between refractory hypertension and obstructive sleep apnea.	2009	Journal of hypertension	Ruttanaumpawan, Pimon and Nopmaneejumruslers, Cherdchai and Logan, Alexander G and Lazarescu, Adriana and Qian, Ivy and Bradley, Thomas Douglas
Novel methods of ambulatory physiologic monitoring in patients with neuromuscular disease.	2009	Pediatrics	Landon, Chris
A nurse-led snoring clinic: how we do it.	2009	Clinical otolaryngology : official journal of ENT-UK ; official journal of Netherlands Society for Oto-Rhino-Laryngology & Cervico-Facial Surgery	Robertson, S and Maxwell, C and McGarry, G W and MacKenzie, K
Evaluation of a novel ambulatory device for screening of sleep apnea.	2009	Telemedicine journal and e-health : the official journal of the American Telemedicine Association	Tiihonen, Pekka and Hukkanen, Taina and Tuomilehto, Henri and Mervaala, Esa and Toyras, Juha
Sibutramine versus continuous positive airway pressure in obese obstructive sleep apnoea patients.	2009	The European respiratory journal	Ferland, A and Poirier, P and Series, F
Evidence that the degree of obstructive sleep apnea may not increase myocardial ischemia and arrhythmias in patients with stable coronary artery disease.	2009	Clinics (Sao Paulo, Brazil)	Araujo, Cristiana Marques de and Solimene, Maria Cecilia and Grupi, Cesar Jose and Genta, Pedro Rodrigues and Lorenzi-Filho, Geraldo and Da Luz, Protasio Lemos
Prevalence of nocturnal oxygen desaturation and self-reported sleep-disordered breathing in glaucoma.	2009	Journal of glaucoma	Roberts, Timothy V and Hodge, Chris and Graham, Stuart L and Burlutsky, George and Mitchell, Paul
Use of a screening tool for detection of sleep-disordered breathing.	2009	The Journal of laryngology and otology	Clark, A L and Crabbe, S and Aziz, A and Reddy, P and Greenstone, M
Validation of a portable recording device (ApneaLink) for identifying patients with suspected obstructive sleep apnoea syndrome.	2009	Internal medicine journal	Ng, S S S and Chan, T-O and To, K-W and Ngai, J and Tung, A and Ko, F W S and Hui, D S C
Diagnosis of obstructive sleep apnea syndrome and its outcomes with home portable monitoring.	2009	Chest	de Oliveira, Ana Claudia Tonelli and Martinez, Denis and Vasconcelos, Luiz Felipe T and Cadaval Goncalves, Sandro and do Carmo Lenz, Maria and Costa Fuchs, Sandra and Gus, Miguel and de Abreu-Silva, Erlon Oliveira and Beltrami Moreira, Leila and Danni Fuchs, Flavio
Sleep-disordered breathing and 24-hour blood pressure pattern among older adults.	2009	The journals of gerontology. Series A, Biological sciences and medical sciences	Endeshaw, Yohannes W and White, William B and Kutner, Michael and Ouslander, Joseph G and Bliwise, Donald L
Race and financial strain are independent correlates of sleep in midlife women: the SWAN sleep study.	2009	Sleep	Hall, Martica H and Matthews, Karen A and Kravitz, Howard M and Gold, Ellen B and Buysse, Daniel J and Bromberger, Joyce T and Owens, Jane F and Sowers, MaryFran
Bipolar radiofrequency uvulopalatoplasty combined with injection snoreplasty: a reasonable option for the problem of snoring.	2009	ORL; journal for oto-rhino-laryngology and its related specialties	O'Connor-Reina, Carlos and Garcia-Iriarte, Maria Teresa and Gomez Angel, Diego and Rodriguez-Diaz, Alfonso
Evaluation of right ventricular systolic and diastolic function in patients with newly diagnosed obstructive sleep apnea syndrome without hypertension.	2009	Cardiology	Tugcu, Aylin and Guzel, Deniz and Yildirimturk, Ozlem and Aytekin, Saide
Obstructive sleep apnea in patients with inflammatory myopathies.	2009	Muscle & nerve	Selva-O'Callaghan, Albert and Sampol, Gabriel and Romero, Odile and Lloberes, Patricia and Trallero-Araguas, Ernesto and Vilardell-Tarres, Miquel
Nocturnal pulse wave attenuation is associated with office blood pressure in a population based cohort.	2009	Sleep medicine	Zou, Ding and Grote, Ludger and Radlinski, Jakub and Eder, Derek N and Lindblad, Ulf and Hedner, Jan
Support vector machines for automated recognition of obstructive sleep apnea syndrome from ECG recordings.	2009	IEEE transactions on information technology in biomedicine : a publication of the IEEE Engineering in Medicine and Biology Society	Khandoker, Ahsan H and Palaniswami, Marimuthu and Karmakar, Chandan K
Effectiveness of nocturnal home oxygen therapy to improve exercise capacity, cardiac function and cardiac sympathetic nerve activity in patients with chronic heart failure and central sleep apnea.	2009	Circulation journal : official journal of the Japanese Circulation Society	Toyama, Takuji and Seki, Ryotaro and Kasama, Shu and Isobe, Naoki and Sakurai, Shigeki and Adachi, Hitoshi and Hoshizaki, Hiroshi and Oshima, Shigeru and Taniguchi, Koichi
Improvement in sleep apnea during nocturnal peritoneal dialysis is associated with reduced airway congestion and better uremic clearance.	2009	Clinical journal of the American Society of Nephrology : CJASN	Tang, Sydney C W and Lam, Bing and Lai, Andrew S H and Pang, Clara B Y and Tso, Wai Kuen and Khong, Pek Lan and Ip, Mary S M and Lai, Kar Neng
Maxi-K+ channel beta1 expression in sleep apnea patients and its modulation by CPAP treatment.	2009	American journal of hypertension	Navarro-Antolin, Javier and Carmona-Bernal, Carmen and Rivero-Valdenebro, Veronica and Villar, Jose and Capote, Francisco and Lopez-Barneo, Jose
Evaluation of a portable recording device (ApneaLink) for case selection of obstructive sleep apnea.	2009	Sleep & breathing = Schlaf & Atmung	Chen, Hui and Lowe, Alan A and Bai, Yuxing and Hamilton, Peter and Fleetham, John A and Almeida, Fernanda R
Sleep apnea diagnosis using an ECG Holter device including a nasal pressure (NP) recording: validation of visual and automatic analysis of nasal pressure versus full polysomnography.	2009	Sleep medicine	Pepin, Jean-Louis and Defaye, Pascal and Vincent, Elodie and Christophle-Boulard, Sylvain and Tamisier, Renaud and Levy, Patrick
Design, construction and evaluation of an ambulatory device for screening of sleep apnea.	2009	Medical & biological engineering & computing	Tiihonen, P and Paakkonen, A and Mervaala, E and Hukkanen, T and Toyras, J
Reliability of a Holter-based methodology for evaluation of sleep apnoea syndrome.	2009	Europace : European pacing, arrhythmias, and cardiac electrophysiology : journal of the working groups on cardiac pacing, arrhythmias, and cardiac cellular electrophysiology of the European Society of Cardiology	Szyszko, Ariel and Franceschini, Carlos and Gonzalez-Zuelgaray, Jorge
Is sleep nasendoscopy a valuable adjunct to clinical examination in the evaluation of upper airway obstruction?.	2009	European archives of oto-rhino-laryngology : official journal of the European Federation of Oto-Rhino-Laryngological Societies (EUFOS) : affiliated with the German Society for Oto-Rhino-Laryngology - Head and Neck Surgery	Hewitt, Richard J D and Dasgupta, Arjun and Singh, Arvind and Dutta, Chirajit and Kotecha, Bhik T
Craniofacial obesity in patients with obstructive sleep apnea.	2009	Sleep & breathing = Schlaf & Atmung	Banabilh, Saeed M and Suzina, A H and Dinsuhaimi, Sidek and Samsudin, A R and Singh, G D
An investigation of the validity of the Lifeshirt in comparison to standard polysomnography in the detection of obstructive sleep apnea.	2009	Sleep medicine	Goodrich, Suanne and Orr, William C
Prognostic value of nocturnal blood pressure and reverse-dipping status on the occurrence of cardiovascular events in hypertensive diabetic patients.	2008	Diabetes & metabolism	Bouhanick, B and Bongard, V and Amar, J and Bousquel, S and Chamontin, B
A portable automated assessment tool for sleep apnea using a combined Holter-oximeter.	2008	Sleep	Heneghan, Conor and Chua, Chern-Pin and Garvey, John F and de Chazal, Philip and Shouldice, Redmond and Boyle, Patricia and McNicholas, Walter T
Portable monitoring and autotitration versus polysomnography for the diagnosis and treatment of sleep apnea.	2008	Sleep	Berry, Richard B and Hill, Gilbert and Thompson, Linda and McLaurin, Valorea
Severe obstructive sleep apnoea exacerbates the microvascular impairment in very mild hypertensives.	2008	European journal of clinical investigation	Nazzaro, P and Schirosi, G and Clemente, R and Battista, L and Serio, G and Boniello, E and Carratu, P L and Lacedonia, D and Federico, F and Resta, O
Effects of nocturnal oxygen therapy on sleep apnea syndrome in peritoneal dialysis patients.	2008	Clinical nephrology	Kumagai, T and Ishibashi, Y and Kawarazaki, H and Kawarazaki, W and Shimizu, H and Kaname, S and Fujita, T
Heart rate turbulence in patients with obstructive sleep apnea syndrome.	2008	Cardiology journal	Szymanowska, Katarzyna and Piatkowska, Anna and Nowicka, Anna and Cofta, Szczepan and Wierzchowiecki, Michal
Obstructive sleep apnoea-hypopnoea syndrome presenting in the neurology clinic: a prospective 5-year study.	2008	International journal of clinical practice	Lim, R and Larner, A J
Randomised trial of inpatient versus outpatient initiation of home mechanical ventilation in patients with nocturnal hypoventilation.	2008	Respiratory medicine	Chatwin, Michelle and Nickol, Annabel H and Morrell, Mary J and Polkey, Michael I and Simonds, Anita K
Characterizing sleep structure using the hypnogram.	2008	Journal of clinical sleep medicine : JCSM : official publication of the American Academy of Sleep Medicine	Swihart, Bruce J and Caffo, Brian and Bandeen-Roche, Karen and Punjabi, Naresh M
Sleep apnea as an independent risk factor for all-cause mortality: the Busselton Health Study.	2008	Sleep	Marshall, Nathaniel S and Wong, Keith K H and Liu, Peter Y and Cullen, Stewart R J and Knuiman, Matthew W and Grunstein, Ronald R
The safety of outpatient UPPP for obstructive sleep apnea: a retrospective review of 40 cases.	2008	Ear, nose, & throat journal	Strocker, Ali M and Cohen, Alen N and Wang, Marilene B
Endothelial function and arterial stiffness in minimally symptomatic obstructive sleep apnea.	2008	American journal of respiratory and critical care medicine	Kohler, Malcolm and Craig, Sonya and Nicoll, Debby and Leeson, Paul and Davies, Robert J O and Stradling, John R
CPAP and measures of cardiovascular risk in males with OSAS.	2008	The European respiratory journal	Kohler, M and Pepperell, J C T and Casadei, B and Craig, S and Crosthwaite, N and Stradling, J R and Davies, R J O
Association of obstructive sleep apnea with urinary albumin excretion in essential hypertension: a cross-sectional study.	2008	American journal of kidney diseases : the official journal of the National Kidney Foundation	Tsioufis, Costas and Thomopoulos, Costas and Dimitriadis, Kyriakos and Amfilochiou, Anastasia and Tsiachris, Dimitris and Selima, Maria and Petras, Dimitris and Kallikazaros, Ioannis and Stefanadis, Christodoulos
Electrocardiogram recording as a screening tool for sleep disordered breathing.	2008	Journal of clinical sleep medicine : JCSM : official publication of the American Academy of Sleep Medicine	Heneghan, Conor and de Chazal, Philip and Ryan, Silke and Chua, Chem-Pin and Doherty, Liam and Boyle, Patricia and Nolan, Philip and McNicholas, Walter T
Monetary value of undisturbed sleep.	2008	Noise & health	Riethmuller, Sebastian and Muller-Wenk, Ruedi and Knoblauch, Andreas and Schoch, Otto D
Detection of apneic events from single channel nasal airflow using 2nd derivative method.	2008	Computer methods and programs in biomedicine	Han, Jonghee and Shin, Hong-Beom and Jeong, Do-Un and Park, Kwang Suk
Longitudinal association of sleep-disordered breathing and nondipping of nocturnal blood pressure in the Wisconsin Sleep Cohort Study.	2008	Sleep	Hla, Khin Mae and Young, Terry and Finn, Laurel and Peppard, Paul E and Szklo-Coxe, Mariana and Stubbs, Maryan
[Heavy snoring].	2008	Heftiges Schnarchen stufenweise abklaren. Wann harmlos, wann krankhaft?	Verse, T
Effect of continuous positive airway pressure therapy on hypothalamic-pituitary-adrenal axis function and 24-h blood pressure profile in obese men with obstructive sleep apnea syndrome.	2008	American journal of physiology. Endocrinology and metabolism	Carneiro, Glaucia and Togeiro, Sonia Maria and Hayashi, Lilian F and Ribeiro-Filho, Fernando Flexa and Ribeiro, Artur Beltrame and Tufik, Sergio and Zanella, Maria Teresa
Validation of a single-channel airflow monitor for screening of sleep-disordered breathing.	2008	The European respiratory journal	Nakano, H and Tanigawa, T and Ohnishi, Y and Uemori, H and Senzaki, K and Furukawa, T and Nishima, S
Increased low-grade inflammation and plasminogen-activator inhibitor-1 level in nondippers with sleep apnea syndrome.	2008	Journal of hypertension	Ishikawa, Joji and Hoshide, Satoshi and Eguchi, Kazuo and Ishikawa, Shizukiyo and Pickering, Thomas G and Shimada, Kazuyuki and Kario, Kazuomi
Risk for Obstructive Sleep Apnea by Berlin Questionnaire, but not daytime sleepiness, is associated with resistant hypertension: a case-control study.	2008	American journal of hypertension	Gus, Miguel and Goncalves, Sandro C and Martinez, Denis and de Abreu Silva, Erlon O and Moreira, Leila B and Fuchs, Sandra C and Fuchs, Flavio D
Beneficial effects of severe sleep apnea therapy on nocturnal glucose control in persons with type 2 diabetes mellitus.	2008	Diabetes research and clinical practice	Pallayova, Maria and Donic, Viliam and Tomori, Zoltan
Ambulatory blood pressure variability is increased in diabetic hypertensives.	2008	Clinical and experimental hypertension (New York, N.Y. : 1993)	Ozawa, Motoko and Tamura, Kouichi and Iwatsubo, Kousaku and Matsushita, Kouhei and Sakai, Masashi and Tsurumi-Ikeya, Yuko and Azuma, Koichi and Shigenaga, Atsuichiro and Okano, Yasuko and Masuda, Shinichiro and Wakui, Hiromichi and Ishigami, Tomoaki and Umemura, Satoshi
Masked hypertension in obstructive sleep apnea syndrome.	2008	Journal of hypertension	Baguet, Jean-Philippe and Levy, Patrick and Barone-Rochette, Gilles and Tamisier, Renaud and Pierre, Helene and Peeters, Marie and Mallion, Jean-Michel and Pepin, Jean-Louis
Relation of daytime bradyarrhythmias with high risk features of sleep apnea.	2008	The American journal of cardiology	Daccarett, Marcos and Segerson, Nathan M and Hamdan, Abdul-Latif and Hill, Brent and Hamdan, Mohamed H
Automated detection of sleep disordered breathing using a nasal pressure monitoring device.	2008	Sleep & breathing = Schlaf & Atmung	Grover, Sukhdev S and Pittman, Stephen D
Sleep-disordered breathing in the usual lifestyle setting as detected with home monitoring in a population of working men in Japan.	2008	Sleep	Nakayama-Ashida, Yukiyo and Takegami, Misa and Chin, Kazuo and Sumi, Kensuke and Nakamura, Takaya and Takahashi, Ken-ichi and Wakamura, Tomoko and Horita, Sachiko and Oka, Yasunori and Minami, Itsunari and Fukuhara, Shunichi and Kadotani, Hiroshi
Diurnal blood pressure variation in patients with sleep apnea syndrome.	2008	Hypertension research : official journal of the Japanese Society of Hypertension	Nagata, Kohei and Osada, Naohiko and Shimazaki, Minako and Kida, Keisuke and Yoneyama, Kihei and Tsuchiya, Ayako and Yasuda, Takashi and Kimura, Kenjiro
Rapid resolution of intense suicidal ideation after treatment of severe obstructive sleep apnea.	2008	Journal of clinical sleep medicine : JCSM : official publication of the American Academy of Sleep Medicine	Krahn, Lois E and Miller, Bernard W and Bergstrom, Larry R
Validation of a self-applied unattended monitor for sleep disordered breathing.	2008	Journal of clinical sleep medicine : JCSM : official publication of the American Academy of Sleep Medicine	Ayappa, Indu and Norman, Robert G and Seelall, Vijay and Rapoport, David M
Variation in severity and type of sleep-disordered breathing throughout 4 nights in patients with heart failure.	2008	Respiratory medicine	Vazir, Ali and Hastings, Peter C and Papaioannou, Ioannis and Poole-Wilson, Philip A and Cowie, Martin R and Morrell, Mary J and Simonds, Anita K
Sleep-related breathing disorders in patients with pulmonary hypertension.	2008	Chest	Ulrich, Silvia and Fischler, Manuel and Speich, Rudolf and Bloch, Konrad E
[Resistant hypertension].	2008	Schwer einstellbare Hypertonie. Was Sie berucksichtigen sollten.	Franz, I W
Use of thoracic impedance sensors to screen for sleep-disordered breathing in patients with cardiovascular disease.	2008	Physiological measurement	Poupard, L and Mathieu, M and Sartene, R and Goldman, M
Variables affecting the change in systemic blood pressure in response to nasal CPAP in obstructive sleep apnea patients.	2008	Sleep & breathing = Schlaf & Atmung	Malik, Junaid and Drake, Christopher L and Hudgel, David W
Clinical significance and correlates of behaviorally induced insufficient sleep syndrome.	2008	Sleep medicine	Komada, Yoko and Inoue, Yuichi and Hayashida, Kenichi and Nakajima, Toru and Honda, Makoto and Takahashi, Kiyohisa
Efficacy and compliance of mandibular repositioning device in obstructive sleep apnea syndrome under a patient-driven protocol of care.	2008	Sleep medicine	Vecchierini, M F and Leger, D and Laaban, J P and Putterman, G and Figueredo, M and Levy, J and Vacher, C and Monteyrol, P J and Philip, P
Findings of a Berlin Questionnaire survey: comparison between patients seen in an asthma clinic versus internal medicine clinic.	2008	Sleep medicine	Auckley, Dennis and Moallem, Moayyed and Shaman, Ziad and Mustafa, Masroor
Monitoring of ventilation during the early part of cardiopulmonary exercise testing: the first step to detect central sleep apnoea in chronic heart failure.	2008	Sleep medicine	Roche, Frederic and Maudoux, Delphine and Jamon, Yann and Barthelemy, Jean-Claude
Auricall. A new device for a non-invasive, wireless, continuous monitoring of oxygen saturation and heart rate in patients with heart failure.	2008	International journal of cardiology	Sudano, Isabella and Flammer, Andreas J and Hermann, Frank and Syburra, Thomas and Kaiser, Priska and Hirt, Astrid and Hermann, Matthias and Corti, Roberto and Ruschitzka, Frank and Zund, Gregor and Noll, Georg
Nocturnal breathing in cyanotic congenital heart disease.	2008	International journal of cardiology	Legault, Sylvie and Lanfranchi, Paola and Montplaisir, Jacques and Nielsen, Tore and Dore, Annie and Khairy, Paul and Marcotte, Francois and Mercier, Lise-Andree
In-home evaluation of efficacy and titration of a mandibular advancement device for obstructive sleep apnea.	2007	Sleep & breathing = Schlaf & Atmung	Levendowski, Daniel J and Morgan, Todd D and Patrickus, John E and Westbrook, Philip R and Berka, Chris and Zavora, Timothy and Popovic, Djordje
Obstructive sleep apnea and resistant hypertension: a case-control study.	2007	Chest	Goncalves, Sandro Cadaval and Martinez, Denis and Gus, Miguel and de Abreu-Silva, Erlon Oliveira and Bertoluci, Carolina and Dutra, Isabela and Branchi, Thais and Moreira, Leila Beltrami and Fuchs, Sandra Costa and de Oliveira, Ana Claudia Tonelli and Fuchs, Flavio Danni
Usefulness of ambulatory ECG in the diagnosis of sleep-related breathing disorders.	2007	Kardiologia polska	Ozegowski, Stefan and Wilczynska, Ewa and Piorunek, Tomasz and Szymanowska, Katarzyna and Paluszkiewicz, Lech
Diagnosis of sleep-disordered breathing in patients with chronic heart failure: evaluation of a portable limited sleep study system.	2007	Journal of sleep research	Smith, Lindsay A and Chong, Dennis W S and Vennelle, Marjorie and Denvir, Martin A and Newby, David E and Douglas, Neil J
Investigation of factors associated with difficult-to-control asthma.	2007	Jornal brasileiro de pneumologia : publicacao oficial da Sociedade Brasileira de Pneumologia e Tisilogia	Araujo, Ana Carla Sousa de and Ferraz, Erica and Borges, Marcos de Carvalho and Filho, Joao Terra and Vianna, Elcio Oliveira
[Usefulness of Holter in the diagnosis of apnea-hypopnea syndrome in cardiac patients].	2007	Utilidad diagnostica del Holter en el sindrome de apneas-hipopneas durante el sueno en pacientes con cardiopatia.	Soler Picart, Jose M and Martinez Benazet, Joan and Cerdan Riart, Noemi
Clinical efficacy and cost-benefit analysis of nocturnal home oxygen therapy in patients with central sleep apnea caused by chronic heart failure.	2007	Circulation journal : official journal of the Japanese Circulation Society	Seino, Yoshihiko and Imai, Hidehiko and Nakamoto, Takaaki and Araki, Yoshihiko and Sasayama, Shigetake and CHF-HOT
Long-term effect of continuous positive airway pressure on BP in patients with hypertension and sleep apnea.	2007	Chest	Campos-Rodriguez, Francisco and Perez-Ronchel, Jose and Grilo-Reina, Antonio and Lima-Alvarez, Jorge and Benitez, Maria A and Almeida-Gonzalez, Carmen
A comparison of polysomnography and the WatchPAT in the diagnosis of obstructive sleep apnea.	2007	Otolaryngology--head and neck surgery : official journal of American Academy of Otolaryngology-Head and Neck Surgery	Pang, Kenny P and Gourin, Christine G and Terris, David J
Daytime sympathetic hyperactivity in OSAS is related to excessive daytime sleepiness.	2007	Journal of sleep research	Donadio, Vincenzo and Liguori, Rocco and Vetrugno, Roberto and Contin, Manuela and Elam, Mikael and Wallin, B Gunnar and Karlsson, Tomas and Bugiardini, Enrico and Baruzzi, Agostino and Montagna, Pasquale
Validation of the ApneaLink for the screening of sleep apnea: a novel and simple single-channel recording device.	2007	Journal of clinical sleep medicine : JCSM : official publication of the American Academy of Sleep Medicine	Erman, Milton K and Stewart, Deirdre and Einhorn, Daniel and Gordon, Nancy and Casal, Eileen
Prevalence of sleep apnea in a population of adults with type 2 diabetes mellitus.	2007	Endocrine practice : official journal of the American College of Endocrinology and the American Association of Clinical Endocrinologists	Einhorn, Daniel and Stewart, Deirdre A and Erman, Milton K and Gordon, Nancy and Philis-Tsimikas, Athena and Casal, Eileen
Daytime Cheyne-Stokes respiration in ambulatory patients with severe congestive heart failure is associated with increased mortality.	2007	Chest	Brack, Thomas and Thuer, Irene and Clarenbach, Christian F and Senn, Oliver and Noll, Georg and Russi, Erich W and Bloch, Konrad E
Home sleep testing in the diagnosis and treatment of sleep disordered breathing.	2007	Otolaryngologic clinics of North America	Patel, Minal R and Davidson, Terence M
Effects of continuous positive airway pressure on early signs of atherosclerosis in obstructive sleep apnea.	2007	American journal of respiratory and critical care medicine	Drager, Luciano F and Bortolotto, Luiz A and Figueiredo, Adelaide C and Krieger, Eduardo M and Lorenzi, Geraldo Filho
Effect of nocturnal nasal continuous positive airway pressure on blood pressure in obstructive sleep apnea.	2007	Hypertension (Dallas, Tex. : 1979)	Bazzano, Lydia A and Khan, Zia and Reynolds, Kristi and He, Jiang
An empirical continuous positive airway pressure trial for suspected obstructive sleep apnea.	2007	Canadian respiratory journal	Skomro, Robert P and Cotton, David J and Gjevre, John A and Grover, Vaneeta K and McNab, Brian D and Reid, John K and Ward, Heather A
Possibility of close relationship between sleep disorder breathing and acute coronary syndrome.	2007	Journal of cardiology	Takama, Noriaki and Kurabayashi, Masahiko
The impact of continuous positive airway pressure on blood pressure in patients with obstructive sleep apnea syndrome: evidence from a meta-analysis of placebo-controlled randomized trials.	2007	Archives of internal medicine	Haentjens, Patrick and Van Meerhaeghe, Alain and Moscariello, Antonio and De Weerdt, Sonia and Poppe, Kris and Dupont, Alain and Velkeniers, Brigitte
Plasma radiofrequency preceded by pressure recording enhances success for treating sleep-related breathing disorders.	2007	The Laryngoscope	Tvinnereim, Magne and Mitic, Svetislav and Hansen, Rolf K
Obstructive sleep apnoea, cigarette smoking and serum testosterone levels in a male sleep clinic cohort.	2007	The Journal of international medical research	Kirbas, G and Abakay, A and Topcu, F and Kaplan, A and Unlu, M and Peker, Y
Beneficial effect of bilevel positive airway pressure on left ventricular function in ambulatory patients with idiopathic dilated cardiomyopathy and central sleep apnea-hypopnea: a preliminary study.	2007	Chest	Noda, Akiko and Izawa, Hideo and Asano, Hiroyuki and Nakata, Seiichi and Hirashiki, Akihiro and Murase, Yosuke and Iino, Shigeo and Nagata, Kohzo and Murohara, Toyoaki and Koike, Yasuo and Yokota, Mitsuhiro
Respiratory polygraphy with actigraphy in the diagnosis of sleep apnea-hypopnea syndrome.	2007	Chest	Garcia-Diaz, Emilio and Quintana-Gallego, Esther and Ruiz, Aranzazu and Carmona-Bernal, Carmen and Sanchez-Armengol, Angeles and Botebol-Benhamou, Georgina and Capote, Francisco
Interaction between the angiotensin-converting enzyme gene insertion/deletion polymorphism and obstructive sleep apnoea as a mechanism for hypertension.	2007	Journal of hypertension	Bostrom, Kristina Bengtsson and Hedner, Jan and Melander, Olle and Grote, Ludger and Gullberg, Bo and Rastam, Lennart and Groop, Leif and Lindblad, Ulf
Awakenings change results of nighttime ambulatory blood pressure monitoring.	2007	Blood pressure monitoring	Lenz, Maria C S and Martinez, Denis
Analysis of the interbeat interval increment to detect obstructive sleep apnoea/hypopnoea.	2007	The European respiratory journal	Roche, F and Celle, S and Pichot, V and Barthelemy, J-C and Sforza, E
Positive effect of CPAP treatment on the control of difficult-to-treat hypertension.	2007	The European respiratory journal	Martinez-Garcia, M A and Gomez-Aldaravi, R and Soler-Cataluna, J-J and Martinez, T G and Bernacer-Alpera, B and Roman-Sanchez, P
Diagnosis and initial management of obstructive sleep apnea without polysomnography: a randomized validation study.	2007	Annals of internal medicine	Mulgrew, Alan T and Fox, Nurit and Ayas, Najib T and Ryan, C Frank
A mandibular advancement device for the ENT office to treat obstructive sleep apnea.	2007	Otolaryngology--head and neck surgery : official journal of American Academy of Otolaryngology-Head and Neck Surgery	Maurer, Joachim T and Huber, Kerstin and Verse, Thomas and Hormann, Karl and Stuck, Boris
Predictive value of automated oxygen saturation analysis for the diagnosis and treatment of obstructive sleep apnoea in a home-based setting.	2007	Thorax	Jobin, V and Mayer, P and Bellemare, F
Detecting REM sleep from the finger: an automatic REM sleep algorithm based on peripheral arterial tone (PAT) and actigraphy.	2007	Physiological measurement	Herscovici, Sarah and Pe'er, Avivit and Papyan, Surik and Lavie, Peretz
Abnormally increased endothelin-1 in plasma during the night in obstructive sleep apnea: relation to blood pressure and severity of disease.	2007	American journal of hypertension	Gjorup, Pia Holland and Sadauskiene, Laima and Wessels, Jost and Nyvad, Ole and Strunge, B and Pedersen, Erling Bjerregaard
Home telemonitoring of vital signs and cardiorespiratory signals in heart failure patients: system architecture and feasibility of the HHH model.	2007	International journal of cardiology	Pinna, Gian Domenico and Maestri, Roberto and Andrews, David and Witkowski, Tomasz and Capomolla, Soccorso and Scanferlato, Jose Luis and Gobbi, Elena and Ferrari, Marina and Ponikowski, Piotr and Sleight, Peter and Mortara, Andrea and Johnson, Paul
Increased myocardial vulnerability and autonomic nervous system imbalance in obstructive sleep apnea syndrome.	2007	Respiratory medicine	Aytemir, Kudret and Deniz, Ali and Yavuz, Bunyamin and Ugur Demir, Ahmet and Sahiner, Levent and Ciftci, Orcun and Tokgozoglu, Lale and Can, Iknur and Sahin, Altay and Oto, Ali
Idiopathic laryngeal spasm: management and long-term outcome.	2007	European archives of oto-rhino-laryngology : official journal of the European Federation of Oto-Rhino-Laryngological Societies (EUFOS) : affiliated with the German Society for Oto-Rhino-Laryngology - Head and Neck Surgery	Pinder, Darren and McDonald, Stephen E and Medcalf, Mark and Bridger, Michael W
A new technique for detecting sleep apnea-related "midnight" surge of blood pressure.	2006	Hypertension research : official journal of the Japanese Society of Hypertension	Shirasaki, Osamu and Yamashita, Shingo and Kawara, Shin-ichi and Tagami, Kayoko and Ishikawa, Joji and Shimada, Kazuyuki and Kario, Kazuomi
[Obstructive sleep apnea in shift workers].	2006	Obturacyjny bezdech podczas snu u pacjentow pracujacych w trybie zmianowym.	Paciorek, Marcin and Byskiniewicz, Krzysztof and Bielicki, Piotr and Chazan, Ryszarda
Screening for sleep-related breathing disorders by transthoracic impedance recording integrated into a Holter ECG system.	2006	Journal of sleep research	Mueller, Andreas and Fietze, Ingo and Voelker, Richard and Eddicks, Stephan and Glos, Martin and Baumann, Gert and Theres, Heinz
Clinical characteristics of obstructive sleep apnea in community-dwelling older adults.	2006	Journal of the American Geriatrics Society	Endeshaw, Yohannes
The effect of 1 week of continuous positive airway pressure treatment in obstructive sleep apnea patients with concomitant gastroesophageal reflux.	2006	Chest	Tawk, Maroun and Goodrich, Suanne and Kinasewitz, Gary and Orr, William
Sleep apnea as a possible factor contributing to aggression in sex offenders.	2006	Journal of forensic sciences	Booth, Bradley D and Fedoroff, J Paul and Curry, Susan D and Douglass, Alan B
Concurrent presence of metabolic syndrome in obstructive sleep apnea syndrome exacerbates the cardiovascular risk: a sleep clinic cohort study.	2006	Hypertension research : official journal of the Japanese Society of Hypertension	Shiina, Kazuki and Tomiyama, Hirofumi and Takata, Yoshifumi and Usui, Yasuhiro and Asano, Kihiro and Hirayama, Yoji and Nakamura, Takeshi and Yamashina, Akira
Nasal CPAP reduces systemic blood pressure in patients with obstructive sleep apnoea and mild sleepiness.	2006	Thorax	Hui, D S and To, K W and Ko, F W and Fok, J P and Chan, M C and Ngai, J C and Tung, A H and Ho, C W and Tong, M W and Szeto, C-C and Yu, C-M
A comparison of polysomnography and the SleepStrip in the diagnosis of OSA.	2006	Otolaryngology--head and neck surgery : official journal of American Academy of Otolaryngology-Head and Neck Surgery	Pang, Kenny P and Dillard, Thomas A and Blanchard, Amy R and Gourin, Christine G and Podolsky, Robert and Terris, David J
Alleviation of sleep apnea in patients with chronic renal failure by nocturnal cycler-assisted peritoneal dialysis compared with conventional continuous ambulatory peritoneal dialysis.	2006	Journal of the American Society of Nephrology : JASN	Tang, Sydney C W and Lam, Bing and Ku, Pui Pui and Leung, Wah Shing and Chu, Chung Ming and Ho, Yiu Wing and Ip, Mary S M and Lai, Kar Neng
Sleep in older African Americans and Caucasians at risk for sleep-disordered breathing.	2006	Behavioral sleep medicine	Fiorentino, Lavinia and Marler, Matthew and Stepnowsky, Carl and Johnson, Sherella and Ancoli-Israel, Sonia
Bipolar radiofrequency induced thermotherapy of the tongue base: Its complications, acceptance and effectiveness under local anesthesia.	2006	European archives of oto-rhino-laryngology : official journal of the European Federation of Oto-Rhino-Laryngological Societies (EUFOS) : affiliated with the German Society for Oto-Rhino-Laryngology - Head and Neck Surgery	den Herder, Cindy and Kox, Dennis and van Tinteren, Harm and de Vries, Nico
Effect of nCPAP therapy on heart rate in patients with obstructive sleep apnoea-hypopnoea.	2006	QJM : monthly journal of the Association of Physicians	Sumi, K and Chin, K and Takahashi, K and Nakamura, T and Matsumoto, H and Niimi, A and Mishima, M
Effect of continuous positive airway pressure on ambulatory BP in patients with sleep apnea and hypertension: a placebo-controlled trial.	2006	Chest	Campos-Rodriguez, Francisco and Grilo-Reina, Antonio and Perez-Ronchel, Jose and Merino-Sanchez, Mercedes and Gonzalez-Benitez, Maria A and Beltran-Robles, Manuel and Almeida-Gonzalez, Carmen
Identifying patients who need close monitoring during and after upper airway surgery for obstructive sleep apnoea.	2006	The Journal of laryngology and otology	Pang, K P
Which memory processes are affected in patients with obstructive sleep apnea? An evaluation of 3 types of memory.	2006	Sleep	Naegele, Bernadette and Launois, Sandrine H and Mazza, Stephanie and Feuerstein, Claude and Pepin, Jean-Louis and Levy, Patrick
[Sleep-disordered breathing and left ventricular remodeling in patients with chronic heart failure].	2006	Nan fang yi ke da xue xue bao = Journal of Southern Medical University	Shen, Qian-bo and Xu, Ding-li and Lin, Sheng and Lai, Wen-yan
Effects of continuous positive airway pressure versus supplemental oxygen on 24-hour ambulatory blood pressure.	2006	Hypertension (Dallas, Tex. : 1979)	Norman, Daniel and Loredo, Jose S and Nelesen, Richard A and Ancoli-Israel, Sonia and Mills, Paul J and Ziegler, Michael G and Dimsdale, Joel E
Symptom burden of sleep-disordered breathing in mild-to-moderate congestive heart failure patients.	2006	The European respiratory journal	Hastings, P C and Vazir, A and O'Driscoll, D M and Morrell, M J and Simonds, A K
Soft palate implants for the treatment of mild to moderate obstructive sleep apnea.	2006	Otolaryngology--head and neck surgery : official journal of American Academy of Otolaryngology-Head and Neck Surgery	Nordgard, Stale and Stene, Brit Kari and Skjostad, Ketil Wichman
Safety of uvulopalatopharyngoplasty as outpatient surgery.	2006	Otolaryngology--head and neck surgery : official journal of American Academy of Otolaryngology-Head and Neck Surgery	Hathaway, Bridget and Johnson, Jonas T
Sleep-wake habits and disorders in a series of 100 adult epilepsy patients--a prospective study.	2006	Seizure	Khatami, Ramin and Zutter, Daniel and Siegel, Adrian and Mathis, Johannes and Donati, Filippo and Bassetti, Claudio L
Continuous positive airway pressure therapy lowers vagal tone in patients with obstructive sleep apnoea-hypopnoea syndrome.	2006	Hellenic journal of cardiology : HJC = Hellenike kardiologike epitheorese	Chrysostomakis, Stavros I and Simantirakis, Emmanuel N and Schiza, Sophia E and Karalis, Ioannis K and Klapsinos, Nikolaos C and Siafakas, Nikolaos M and Vardas, Panos E
Hypertension prevalence in obstructive sleep apnoea and sex: a population-based case-control study.	2006	The European respiratory journal	Hedner, J and Bengtsson-Bostrom, K and Peker, Y and Grote, L and Rastam, L and Lindblad, U
Nasal pressure recordings to detect obstructive sleep apnea.	2006	Sleep & breathing = Schlaf & Atmung	de Almeida, Fernanda Ribeiro and Ayas, Najib T and Otsuka, Ryo and Ueda, Hiroshi and Hamilton, Peter and Ryan, Frank C and Lowe, Alan A
Elevation of tricuspid regurgitant jet velocity, a marker for pulmonary hypertension in children with sickle cell disease.	2006	Pediatric blood & cancer	Ambrusko, Steven J and Gunawardena, Sriya and Sakara, Allison and Windsor, Beth and Lanford, Lizabeth and Michelson, Peter and Krishnamurti, Lakshmanan
Sleep-disordered breathing in a general heart failure population: relationships to neurohumoral activation and subjective symptoms.	2006	Journal of sleep research	Rao, Archana and Georgiadou, Panagiota and Francis, Darrel P and Johnson, Andrew and Kremastinos, Dimitris Th and Simonds, Anita K and Coats, Andrew J S and Cowley, Alan and Morrell, Mary J
Pre-eclampsia is associated with sleep-disordered breathing and endothelial dysfunction.	2006	The European respiratory journal	Yinon, D and Lowenstein, L and Suraya, S and Beloosesky, R and Zmora, O and Malhotra, A and Pillar, G
The effect of oral appliance therapy on blood pressure in patients with obstructive sleep apnea.	2006	Sleep & breathing = Schlaf & Atmung	Otsuka, Ryo and Ribeiro de Almeida, Fernanda and Lowe, Alan A and Linden, Wolfgang and Ryan, Frank
Obstructive sleep apnoea is improved by a prolonged treatment of gastrooesophageal reflux with omeprazole.	2006	Digestive and liver disease : official journal of the Italian Society of Gastroenterology and the Italian Association for the Study of the Liver	Bortolotti, M and Gentilini, L and Morselli, C and Giovannini, M
A new educational program for patients suffering from sleep apnea syndrome.	2006	Patient education and counseling	Golay, Alain and Girard, Anne and Grandin, Stephane and Metrailler, Jean-Claude and Victorion, Michele and Lebas, Pascal and Ybarra, Juan and Rochat, Thierry
Increasing obesity trends in patients with sleep-disordered breathing referred to a sleep disorders center.	2005	Journal of clinical sleep medicine : JCSM : official publication of the American Academy of Sleep Medicine	Banno, Katsuhisa and Walld, Randy and Kryger, Meir H
Prevalence of and screening for mental disorders in a sleep clinic.	2005	Journal of clinical sleep medicine : JCSM : official publication of the American Academy of Sleep Medicine	DeZee, Kent J and Hatzigeorgiou, Christos and Kristo, David and Jackson, Jeffrey L
Laser-assisted outpatient septoplasty and laser-assisted uvulopalatoplasty for nasal obstruction and snoring.	2005	Journal of the Medical Association of Thailand = Chotmaihet thangphaet	Neruntarat, Chairat
Epidemiological analysis of structural alterations of the nasal cavity associated with obstructive sleep apnea syndrome (OSA).	2005	Brazilian journal of otorhinolaryngology	Mekhitarian Neto, Levon and Fava, Antonio Sergio and Lopes, Hugo Canhete and Stamm, Aldo
Cortisol circadian rhythm and 24-hour Holter arterial pressure in OSAS patients.	2005	Endocrine research	Parlapiano, C and Borgia, M C and Minni, A and Alessandri, N and Basal, I and Saponara, M
The severity of oxygen desaturation is predictive of carotid wall thickening and plaque occurrence.	2005	Chest	Baguet, Jean-Philippe and Hammer, Laure and Levy, Patrick and Pierre, Helene and Launois, Sandrine and Mallion, Jean-Michel and Pepin, Jean-Louis
Suicidality and sleep disturbances.	2005	Sleep	Bernert, Rebecca A and Joiner, Thomas E Jr and Cukrowicz, Kelly C and Schmidt, Norman B and Krakow, Barry
Prevalence of positional sleep apnea in patients undergoing polysomnography.	2005	Chest	Mador, M Jeffery and Kufel, Thomas J and Magalang, Ulysses J and Rajesh, S K and Watwe, Veena and Grant, Brydon J B
Sleep-disordered breathing occurs frequently in stable outpatients with congestive heart failure.	2005	Chest	Ferrier, Katherine and Campbell, Angela and Yee, Brendon and Richards, Mark and O'Meeghan, Tim and Weatherall, Mark and Neill, Alister
Atrial overdrive pacing compared to CPAP in patients with obstructive sleep apnoea syndrome.	2005	European heart journal	Unterberg, Christina and Luthje, Lars and Szych, Julia and Vollmann, Dirk and Hasenfuss, Gerd and Andreas, Stefan
Continuous positive airway pressure treatment improves the QT rate dependence adaptation of obstructive sleep apnea patients.	2005	Pacing and clinical electrophysiology : PACE	Roche, Frederic and Barthelemy, Jean-Claude and Garet, Martin and Duverney, David and Pichot, Vincent and Sforza, Emilia
Mortality in obstructive sleep apnea-hypopnea patients treated with positive airway pressure.	2005	Chest	Campos-Rodriguez, Francisco and Pena-Grinan, Nicolas and Reyes-Nunez, Nuria and De la Cruz-Moron, Ines and Perez-Ronchel, Jose and De la Vega-Gallardo, Francisco and Fernandez-Palacin, Ana
Impact of sleep-related breathing disorders on health-related quality of life in patients with chronic heart failure.	2005	European journal of heart failure	Skobel, Erik and Norra, Christine and Sinha, Anil and Breuer, Christian and Hanrath, Peter and Stellbrink, Christoph
A preliminary study on application of portable monitoring for diagnosis of obstructive sleep apnea.	2005	Auris, nasus, larynx	Yin, Min and Miyazaki, Soichiro and Itasaka, Yoshiaki and Shibata, Yutaka and Abe, Takashi and Miyoshi, Akira and Ishikawa, Kazuo and Togawa, Kiyosi
Brain natriuretic peptide in patients with congestive heart failure and central sleep apnea.	2005	Chest	Carmona-Bernal, Carmen and Quintana-Gallego, Esther and Villa-Gil, Manuel and Sanchez-Armengol, Angeles and Martinez-Martinez, Angel and Capote, Francisco
Sleep problems and the risk for sleep disorders in an outpatient veteran population.	2005	Sleep & breathing = Schlaf & Atmung	Mustafa, Masroor and Erokwu, Nkolika and Ebose, Idowa and Strohl, Kingman
Acute effects of automated continuous positive airway pressure on blood pressure in patients with sleep apnea and hypertension.	2005	Respiration; international review of thoracic diseases	Dursunoglu, Nese and Dursunoglu, Dursun and Cuhadaroglu, Caglar and Kilicaslan, Zeki
Use of ambulatory overnight oximetry to investigate sleep apnea in a general internal medicine practice.	2005	Mayo Clinic proceedings	Martinez, Matthew W and Rodysill, Kirk J and Morgenthaler, Timothy I
Multilevel temperature-controlled radiofrequency for obstructive sleep apnea: extended follow-up.	2005	Otolaryngology--head and neck surgery : official journal of American Academy of Otolaryngology-Head and Neck Surgery	Steward, David L and Weaver, Edward M and Woodson, B Tucker
Atrial overdrive pacing in patients with sleep apnea with implanted pacemaker.	2005	American journal of respiratory and critical care medicine	Luthje, Lars and Unterberg-Buchwald, Christina and Dajani, Dani and Vollmann, Dirk and Hasenfuss, Gerd and Andreas, Stefan
An unexpected cause of delirium in an old patient.	2005	Journal of the American Geriatrics Society	Marti, Juan and Anton, Enrique and Ezcurra, Ignacio
Night-time and diastolic hypertension are common and underestimated conditions in newly diagnosed apnoeic patients.	2005	Journal of hypertension	Baguet, Jean-Philippe and Hammer, Laure and Levy, Patrick and Pierre, Helene and Rossini, Eliane and Mouret, Sandrine and Ormezzano, Olivier and Mallion, Jean-Michel and Pepin, Jean-Louis
Recognition of sleep disorders in a community-based setting following an educational intervention.	2005	Sleep medicine	Zozula, Rochelle and Rosen, Raymond C and Jahn, Eric G and Engel, Samuel H
Cardiac rhythm disturbances and ST-segment depression episodes in patients with obstructive sleep apnea-hypopnea syndrome and its mechanisms.	2005	Chest	Alonso-Fernandez, Alberto and Garcia-Rio, Francisco and Racionero, Miguel A and Pino, Jose M and Ortuno, Fernando and Martinez, Isabel and Villamor, Jose
Clinical usefulness of home oximetry compared with polysomnography for assessment of sleep apnea.	2005	American journal of respiratory and critical care medicine	Whitelaw, William A and Brant, Rollin F and Flemons, W Ward
A novel adaptive wrist actigraphy algorithm for sleep-wake assessment in sleep apnea patients.	2004	Sleep	Hedner, Jan and Pillar, Giora and Pittman, Stephen D and Zou, Ding and Grote, Ludger and White, David P
Nightly variability of sleep-disordered breathing measured over 3 nights.	2004	Otolaryngology--head and neck surgery : official journal of American Academy of Otolaryngology-Head and Neck Surgery	Stepnowsky, Carl J Jr and Orr, William C and Davidson, Terence M
Night-to-night variation of the oxygen desaturation index in sleep apnoea syndrome.	2004	The European respiratory journal	Fietze, I and Dingli, K and Diefenbach, K and Douglas, N J and Glos, M and Tallafuss, M and Terhalle, W and Witt, C
Death during polysomnography of a patient with cheyne-stokes respiration, respiratory acidosis, and chronic heart failure.	2004	Chest	Bordier, Philippe and Garrigue, Stephane and Reuter, Sylvain and Bordachar, Pierre and Clementy, Jacques
Comparison of limited monitoring using a nasal-cannula flow signal to full polysomnography in sleep-disordered breathing.	2004	Sleep	Ayappa, Indu and Norman, Robert G and Suryadevara, Madhu and Rapoport, David M
Dyslipidemia, elevated LDL cholesterol and reduced nocturnal blood pressure dipping denote lacunar strokes occurring during nighttime.	2004	European journal of neurology	Matz, K and Tatschl, C and Sebek, K and Dachenhausen, A and Brainin, M
Effect of nasal continuous positive airway pressure on edema in patients with obstructive sleep apnea.	2004	Sleep medicine	Blankfield, Robert P and Ahmed, Mansoor and Zyzanski, Stephen J
Idiopathic edema is associated with obstructive sleep apnea in women.	2004	Sleep medicine	Blankfield, Robert P and Ahmed, Mansoor and Zyzanski, Stephen J
Oral appliance therapy reduces blood pressure in obstructive sleep apnea: a randomized, controlled trial.	2004	Sleep	Gotsopoulos, Helen and Kelly, John J and Cistulli, Peter A
Using a wrist-worn device based on peripheral arterial tonometry to diagnose obstructive sleep apnea: in-laboratory and ambulatory validation.	2004	Sleep	Pittman, Stephen D and Ayas, Najib T and MacDonald, Mary M and Malhotra, Atul and Fogel, Robert B and White, David P
Socioeconomic status is associated with nocturnal blood pressure dipping.	2004	Psychosomatic medicine	Stepnowsky, Carl J Jr and Nelesen, Richard A and DeJardin, Doug and Dimsdale, Joel E
Peripheral arterial tonometry, oximetry and actigraphy for ambulatory recording of sleep apnea.	2004	Physiological measurement	Penzel, Thomas and Kesper, Karl and Pinnow, Iris and Becker, Heinrich F and Vogelmeier, Claus
Association of denture use with sleep-disordered breathing among older adults.	2004	Journal of public health dentistry	Endeshaw, Yohannes W and Katz, Sheri and Ouslander, Joseph G and Bliwise, Donald L
[Characteristics of hypotensive effect in patients with arterial hypertension and desaturation signs of obstructive sleep apnea syndrome during sleep].	2004	Osobennosti gipotenzivnogo effekta u bol'nykh arterial'noi gipertoniei s desaturatsionnymi priznakami sindroma obstruktivnogo apnoe vo vremia sna.	Zelveian, P A and Oshchepkova, E V and Buniatian, M S and Rogoza, A N
Effect of continuous positive airway pressure on ambulatory blood pressure in patients with obstructive sleep apnoea.	2004	Blood pressure monitoring	Hermida, Ramon C and Zamarron, Carlos and Ayala, Diana E and Calvo, Carlos
Pilot study of a novel mandibular advancement device for the control of snoring.	2004	Acta oto-laryngologica	Vanderveken, Olivier M and Boudewyns, An N and Braem, Marc J and Okkerse, Walter and Verbraecken, Johan A and Willemen, Marc and Wuyts, Floris L and De Backer, Wilfried A and Van de Heyning, Paul H
Nocturnal onset ischemic stroke provoked by sleep-disordered breathing advanced with congestive heart failure.	2004	American journal of hypertension	Kario, Kazuomi and Morinari, Masato and Murata, Mitsunobu and Katsuki, Takaaki and Shimada, Kazuyuki
Cardiac autonomic activity in obstructive sleep apnea: time-dependent and spectral analysis of heart rate variability using 24-hour Holter electrocardiograms.	2004	Texas Heart Institute journal	Aydin, Mustafa and Altin, Remzi and Ozeren, Ali and Kart, Levent and Bilge, Mehmet and Unalacak, Murat
Severe bradyarrhythmias in patients with sleep apnoea: the effect of continuous positive airway pressure treatment: a long-term evaluation using an insertable loop recorder.	2004	European heart journal	Simantirakis, Emmanuel N and Schiza, Sophia I and Marketou, Mary E and Chrysostomakis, Stavros I and Chlouverakis, Gregory I and Klapsinos, Nick C and Siafakas, Nikolas S and Vardas, Panos E
Short-term use of continuous positive airway pressure ameliorates glomerular hyperfiltration in patients with obstructive sleep apnoea syndrome.	2004	Clinical science (London, England : 1979)	Kinebuchi, Shin-ichi and Kazama, Junichiro J and Satoh, Makoto and Sakai, Kunihiko and Nakayama, Hideaki and Yoshizawa, Hirohisa and Narita, Ichiei and Suzuki, Eiichi and Gejyo, Fumitake
A prospective study of nocturia and the quality of life of elderly patients with obstructive sleep apnea or sleep onset insomnia.	2004	Journal of psychosomatic research	Guilleminault, C and Lin, C M and Goncalves, M A and Ramos, E
Sleep-disordered breathing and nocturia in older adults.	2004	Journal of the American Geriatrics Society	Endeshaw, Yohannes W and Johnson, Theodore M and Kutner, Michael H and Ouslander, Joseph G and Bliwise, Donald L
Influence of sleep apnea on autonomic nervous activity and QT dispersion in patients with essential hypertension and old myocardial infarction.	2004	Journal of electrocardiology	Yamashita, Jyunji and Nomura, Masahiro and Uehara, Kohzou and Nakaya, Yutaka and Uemura, Eiko and Iga, Akiko and Sawa, Yuko and Nishikado, Akiyoshi and Saito, Ken and Ito, Susumu
Ambulatory surgery adult patient selection criteria - a survey of Canadian anesthesiologists.	2004	Canadian journal of anaesthesia = Journal canadien d'anesthesie	Friedman, Zeev and Chung, Frances and Wong, David T and Canadian Anesthesiologists' Society
[Obstructive respiration disorders during sleep and disorders of cardiac rhythm].	2004	Obsruktivnye narusheniia dykhaniia vo vremia sna i narusheniia serdechnogo ritma.	Belov, A M and Zakharov, V N and Gorenkova, M N and Voronin, I M
Polysomnography vs self-reported measures in patients with sleep apnea.	2004	Archives of otolaryngology--head & neck surgery	Weaver, Edward M and Kapur, Vishesh and Yueh, Bevan
Headaches, shunts, and obstructive sleep apnea: report of two cases.	2004	Neurosurgery	Hanigan, William C and Zallek, Sarah N
White coat hypertension in patients with obstructive sleep apnea-hypopnea syndrome.	2004	Chest	Garcia-Rio, Francisco and Pino, Jose M and Alonso, Alberto and Arias, Miguel A and Martinez, Isabel and Alvaro, Dolores and Villamor, Jose
Same-day discharge for selected patients undergoing combined nasal and palatal surgery for obstructive sleep apnea.	2004	The Annals of otology, rhinology, and laryngology	Kieff, David A and Busaba, Nicolas Y
Effect of upper airway obstruction on blood pressure variability after stroke.	2004	Clinical science (London, England : 1979)	Turkington, Peter M and Bamford, John and Wanklyn, Peter and Elliott, Mark W
Heart rate increment: an electrocardiological approach for the early detection of obstructive sleep apnoea/hypopnoea syndrome.	2004	Clinical science (London, England : 1979)	Roche, Frederic and Sforza, Emilia and Duverney, David and Borderies, Jean-Rene and Pichot, Vincent and Bigaignon, Odile and Ascher, Gilles and Barthelemy, Jean-Claude
Sympathetic activity is reduced by nCPAP in hypertensive obstructive sleep apnoea patients.	2004	The European respiratory journal	Heitmann, J and Ehlenz, K and Penzel, T and Becker, H F and Grote, L and Voigt, K H and Peter, J Hermann and Vogelmeier, C
A novel, simplified approach to starting nasal CPAP therapy in OSA.	2004	Respiratory medicine	Stradling, J R and Hardinge, M and Smith, D M
The use of an ambulatory, automatic sleep recording device (QUISI version 1.0) in the evaluation of primary snoring and obstructive sleep apnoea.	2004	Clinical otolaryngology and allied sciences	Fischer, Y and Junge-Hulsing, B and Rettinger, G and Panis, A
Difficult-to-control asthma and obstructive sleep apnea.	2003	The Journal of asthma : official journal of the Association for the Care of Asthma	Yigla, Mordechai and Tov, Naveh and Solomonov, Anna and Rubin, Ami-Hai E and Harlev, Dan
Predicting sleep apnoea syndrome from heart period: a time-frequency wavelet analysis.	2003	The European respiratory journal	Roche, F and Pichot, V and Sforza, E and Court-Fortune, I and Duverney, D and Costes, F and Garet, M and Barthelemy, J C
Comparison of the NovaSom QSG, a new sleep apnea home-diagnostic system, and polysomnography.	2003	Sleep medicine	Reichert, James A and Bloch, Daniel A and Cundiff, Elizabeth and Votteri, Bernhard A
An automatic ambulatory device for detection of AASM defined arousals from sleep: the WP100.	2003	Sleep medicine	Pillar, Giora and Bar, Amir and Betito, Michal and Schnall, Robert P and Dvir, Itsik and Sheffy, Jacob and Lavie, Peretz
Sleep disorders and depressive feelings: a global survey with the Beck depression scale.	2003	Sleep medicine	Vandeputte, Melissa and de Weerd, Al
Uvulopalatal flap for snoring on an outpatient basis.	2003	Otolaryngology--head and neck surgery : official journal of American Academy of Otolaryngology-Head and Neck Surgery	Neruntarat, Chairat
[Diagnostic spectrum and filter function of ambulatory sleep centers].	2003	Diagnosespektrum und Filterfunktion von Schlafambulanzen.	Zorner, Dominik and Geisler, Peter
Combined local-propofol anesthesia with noninvasive positive pressure ventilation in a vasectomy patient with sleep apnea syndrome.	2003	Journal of clinical anesthesia	Iwama, Hiroshi and Suzuki, Mari
Kyphoscoliotic ventilatory insufficiency: effects of long-term intermittent positive-pressure ventilation.	2003	Chest	Gonzalez, Cruz and Ferris, Gloria and Diaz, Juan and Fontana, Inmaculada and Nunez, Julio and Marin, Julio
Laser-assisted uvulopalatoplasty for the treatment of snoring and mild obstructive sleep apnea syndrome.	2003	The Journal of otolaryngology	Kyrmizakis, Dionysios E and Chimona, Theognosia S and Papadakis, Chariton E and Bizakis, John G and Velegrakis, George A and Schiza, Sofia and Siafakas, Nikolaos M and Helidonis, Emmanuel S
Alteration of QT rate dependence reflects cardiac autonomic imbalance in patients with obstructive sleep apnea syndrome.	2003	Pacing and clinical electrophysiology : PACE	Roche, Frederic and Gaspoz, Jean-Michel and Court-Fortune, Isabelle and Costes, Frederic and Geyssant, Andre and Duverney, David and Pichot, Vincent and Barthelemy, Jean-Claude
Left ventricular hypertrophy is a common echocardiographic abnormality in severe obstructive sleep apnea and reverses with nasal continuous positive airway pressure.	2003	Chest	Cloward, Tom V and Walker, James M and Farney, Robert J and Anderson, Jeffrey L
Images in cardiovascular medicine. Malignant vasovagal syncope.	2003	Circulation	Glatter, Kathryn A and Chiamvimonvat, Nipavan and Whitcomb, Charles and Bloom, Heather
Selection incentives in a performance-based contracting system.	2003	Health services research	Shen, Yujing
Correction of AV-nodal block in a 27-year-old man with severe obstructive sleep apnea--a case report.	2003	Angiology	Voigt, Louis and Saul, Barry I and Lombardo, Gerard and Reddy, C V R and Kassotis, John
A simple method to identify sleep apnea using Holter recordings.	2003	Journal of cardiovascular electrophysiology	Stein, Phyllis K and Duntley, Stephen P and Domitrovich, Peter P and Nishith, Pallavi and Carney, Robert M
Influence of sleep respiratory disturbance on nocturnal blood pressure.	2003	Acta oto-laryngologica. Supplementum	Shibata, Nobuhiro and Nishimura, Tadao and Hasegawa, Kiyokazu and Hattori, Chikaya and Suzuki, Kenji
Apnea-related heart rate variability in congestive heart failure patients.	2003	Clinical and experimental hypertension (New York, N.Y. : 1993)	Tateishi, Osamu and Shouda, Toru and Sakai, Tomohisa and Honda, Youichi and Mochizuki, Seibu and Machida, Katsuhiko
The diagnosis of obstructive sleep apnea as a risk factor for unanticipated admissions in outpatient surgery.	2003	Anesthesia and analgesia	Sabers, Candace and Plevak, David J and Schroeder, Darrell R and Warner, David O
Relationship among the severity of sleep apnea syndrome, cardiac arrhythmias, and autonomic imbalance.	2003	Pacing and clinical electrophysiology : PACE	Roche, Frederic and Xuong, Alain Nguyen Thanh and Court-Fortune, Isabelle and Costes, Frederic and Pichot, Vincent and Duverney, David and Vergnon, Jean-Michel and Gaspoz, Jean-Michel and Barthelemy, Jean-Claude
Abnormal nocturnal blood pressure falls in elderly hypertension: clinical significance and determinants.	2003	Journal of cardiovascular pharmacology	Kario, Kazuomi and Shimada, Kazuyuki and Pickering, Thomas G
Abnormal vasoactive hormones and 24-hour blood pressure in obstructive sleep apnea.	2003	American journal of hypertension	Moller, Dorthe S and Lind, Pernille and Strunge, Benedicte and Pedersen, Erling B
Phrenic nerve stimulation for diaphragm pacing with a spinal cord stimulator: technical note.	2003	Surgical neurology	Taira, Takaomi and Takeda, Naoto and Itoh, Kaname and Oikawa, Akihiro and Hori, Tomokatsu
Evaluation of a portable device based on peripheral arterial tone for unattended home sleep studies.	2003	Chest	Bar, Amir and Pillar, Giora and Dvir, Itsik and Sheffy, Jacob and Schnall, Robert P and Lavie, Peretz
Refractory hypertension and sleep apnoea: effect of CPAP on blood pressure and baroreflex.	2003	The European respiratory journal	Logan, A G and Tkacova, R and Perlikowski, S M and Leung, R S and Tisler, A and Floras, J S and Bradley, T D
Sleep apnoea and chronic headache.	2003	Cephalalgia : an international journal of headache	Sand, T and Hagen, K and Schrader, H
Central sleep apnea in left ventricular dysfunction: prevalence and implications for arrhythmic risk.	2003	Circulation	Lanfranchi, Paola A and Somers, Virend K and Braghiroli, Alberto and Corra, Ugo and Eleuteri, Ermanno and Giannuzzi, Pantaleo
[Facioscapulohumeral muscular dystrophy with sinus dysfunction].	2002	Rinsho shinkeigaku = Clinical neurology	Shigeto, Hiroshi and Tamura, Takuhisa and Oya, Yasushi and Ogawa, Masafumi and Kawai, Mitsuru
Relationship between sleep apnea hypopnea syndrome and cardiovascular events in elderly Chinese snorers.	2002	Chinese medical journal	Wang, Hong and Zhang, Xilong and Yang, Yu and Yin, Kaisheng and Huang, Guiqin
Study of a patient population investigated for excessive daytime sleepiness (EDS).	2002	Neurophysiologie clinique = Clinical neurophysiology	Laffont, F and Mallet, A and Mayer, G and Meunier, S and Minz, M and N'Doye, S and Quilfen-Buzare, M A
Factors associated with sleep disorders in Chinese patients on continuous ambulatory peritoneal dialysis.	2002	Peritoneal dialysis international : journal of the International Society for Peritoneal Dialysis	Lui, Sing Leung and Ng, Flora and Lo, Wai Kei
Comparison of a cardiorespiratory device versus polysomnography for diagnosis of sleep apnoea.	2002	The European respiratory journal	Calleja, J M and Esnaola, S and Rubio, R and Duran, J
Blood pressure variability in obstructive sleep apnea: role of sympathetic nervous activity and effect of continuous positive airway pressure.	2002	Blood pressure monitoring	Bao, Xuping and Nelesen, Richard A and Loredo, Jose S and Dimsdale, Joel E and Ziegler, Michael G
Home sleep studies in the assessment of sleep apnea/hypopnea syndrome.	2002	Chest	Golpe, Rafael and Jimenez, Antonio and Carpizo, Rosario
The effect of correction of sleep-disordered breathing on BP in untreated hypertension.	2002	Chest	Hla, K Mae and Skatrud, James B and Finn, Laurel and Palta, Mari and Young, Terry
Cardiac interbeat interval increment for the identification of obstructive sleep apnea.	2002	Pacing and clinical electrophysiology : PACE	Roche, Frederic and Duverney, David and Court-Fortune, Isabelle and Pichot, Vincent and Costes, Frederic and Lacour, Jean-Rene and Antoniadis, J Anestis and Gaspoz, Jean-Michel and Barthelemy, Jean-Claude
Cephalometric and fiberoptic evaluation as a case-selection technique for obstructive sleep apnea syndrome (OSAS).	2002	Acta oto-laryngologica. Supplementum	Naganuma, Hideaki and Okamoto, Makito and Woodson, B Tucker and Hirose, Hajime
Sleep-related breathing disorders are associated with ventricular arrhythmias in patients with an implantable cardioverter-defibrillator.	2002	Chest	Fichter, Joachim and Bauer, Dirk and Arampatzis, Spyridon and Fries, Roland and Heisel, Armin and Sybrecht, Gerhard Walter
Ambulatory sleep recording in a healthcare network: a feasibility study.	2002	Comptes rendus biologies	Abdenbi, Faycal and Ahnaou, Abdel and Royant-Parola, Sylvie and Nedelcoux, Helene and Rouault, Sylvie and Alfandary, Didier and Lepajolec, Christine and Escourrou, Pierre
Ambulatory blood pressure after sleep apnoea treatment.	2002	Lancet (London, England)	Marshall, Tom
Chronic insomnia, postmenopausal women, and sleep disordered breathing: part 1. Frequency of sleep disordered breathing in a cohort.	2002	Journal of psychosomatic research	Guilleminault, Christian and Palombini, Luciana and Poyares, Dalva and Chowdhuri, Susmita
Effect of a nonrebreathing exhalation valve on long-term nasal ventilation using a bilevel device.	2002	Chest	Hill, Nicholas S and Carlisle, Carol and Kramer, Naomi R
Sleep-related breathing disorders impair quality of life in haemodialysis recipients.	2002	Nephrology, dialysis, transplantation : official publication of the European Dialysis and Transplant Association - European Renal Association	Sanner, Bernd M and Tepel, Martin and Esser, Martina and Klewer, Joerg and Hoehmann-Riese, Beate and Zidek, Walter and Hellmich, Bernhard
Automated analysis of data is inferior to visual analysis of ambulatory sleep apnea monitoring.	2002	Respiration; international review of thoracic diseases	Fietze, Ingo and Glos, Martin and Rottig, Jens and Witt, Christian
Effect of continuous positive airway pressure therapy on 24-hour blood pressure in patients with obstructive sleep apnea syndrome.	2002	American journal of hypertension	Sanner, Bernd M and Tepel, Martin and Markmann, Alexander and Zidek, Walter
Epworth's sleepiness scale in outpatients with different values of arterial blood pressure.	2002	Arquivos brasileiros de cardiologia	Gus, Miguel and Silva, Daniel Nunes e and Fernandes, Juliana and Cunha, Caroline P and Sant'Anna, Geraldo Druck
Ambulatory blood pressure after therapeutic and subtherapeutic nasal continuous positive airway pressure for obstructive sleep apnoea: a randomised parallel trial.	2002	Lancet (London, England)	Pepperell, Justin C T and Ramdassingh-Dow, Sharon and Crosthwaite, Nicky and Mullins, Rebecca and Jenkinson, Crispin and Stradling, John R and Davies, Robert J O
[Application of plasma radio frequency at low temperature in treatment of snoring and obstructive sleep apnea syndrome: a pilot study].	2001	Zhonghua yi xue za zhi	Guo, X and Wang, C and Zhang, H
Left ventricular dysfunction, pulmonary hypertension, obesity, and sleep apnea.	2001	Sleep & breathing = Schlaf & Atmung	Blankfield, R P and Tapolyai, A A and Zyzanski, S J
Treatment of snoring and obstructive sleep apnea with a mandibular protruding device: an open-label study.	2001	Sleep & breathing = Schlaf & Atmung	Fransson, A M and Isacsson, G and Leissner, L C and Nasman, A B and Alton, M K
Gastroesophageal reflux and obstructive sleep apnea.	2001	The Laryngoscope	Senior, B A and Khan, M and Schwimmer, C and Rosenthal, L and Benninger, M
High prevalence of unrecognized sleep apnoea in drug-resistant hypertension.	2001	Journal of hypertension	Logan, A G and Perlikowski, S M and Mente, A and Tisler, A and Tkacova, R and Niroumand, M and Leung, R S and Bradley, T D
Blood pressure, cardiac structure and severity of obstructive sleep apnea in a sleep clinic population.	2001	Journal of hypertension	Kraiczi, H and Peker, Y and Caidahl, K and Samuelsson, A and Hedner, J
Sleep-disordered breathing and hypotension.	2001	American journal of respiratory and critical care medicine	Guilleminault, C and Faul, J L and Stoohs, R
Pharyngoesophageal pressure monitoring in sleep apnea syndrome.	2001	Otolaryngology--head and neck surgery : official journal of American Academy of Otolaryngology-Head and Neck Surgery	Reda, M and Gibson, G J and Wilson, J A
Sleep quality and blood pressure dipping in obstructive sleep apnea.	2001	American journal of hypertension	Loredo, J S and Ancoli-Israel, S and Dimsdale, J E
Case control study of cerebrovascular damage defined by magnetic resonance imaging in patients with OSA and normal matched control subjects.	2001	Sleep	Davies, C W and Crosby, J H and Mullins, R L and Traill, Z C and Anslow, P and Davies, R J and Stradling, J R
Repeatability of sites of sleep-induced upper airway obstruction. A 2-night study based on recordings of airway pressure and flow.	2001	European archives of oto-rhino-laryngology : official journal of the European Federation of Oto-Rhino-Laryngological Societies (EUFOS) : affiliated with the German Society for Oto-Rhino-Laryngology - Head and Neck Surgery	Rollheim, J and Tvinnereim, M and Sitek, J and Osnes, T
Relationship between 24-H blood pressure and sleep disordered breathing in a normotensive community sample.	2001	American journal of hypertension	Wright, J T Jr and Redline, S and Taylor, A L and Aylor, J and Clark, K and O'Malia, B and Graham, G and Liao, G S and Morton, S
Narcolepsy and other non-SAS hypersomnia in sleep breathing disorders clinic.	2001	Psychiatry and clinical neurosciences	Banno, K and Shiomi, T and Sasanabe, R and Hasegawa, R and Otake, K and Yamakawa, H and Kobayashi, T and Horiba, K and Nishino, S
Evaluation of a portable recording device (Somnocheck) for use in patients with suspected obstructive sleep apnoea.	2001	Respiration; international review of thoracic diseases	Ficker, J H and Wiest, G H and Wilpert, J and Fuchs, F S and Hahn, E G
The use of spectral measures of heart rate variability to differentiate between male snorers and patients with sleep apnoea syndrome.	2001	Anaesthesia	Dworschak, M and Maurer, J T and Haschemian, T and Rapp, H J and Waschke, K F
Sleep-disordered breathing: radiofrequency thermal ablation is a promising new treatment possibility.	2001	The Laryngoscope	Back, L and Palomaki, M and Piilonen, A and Ylikoski, J
Autonomic neuropathy is linked to nocturnal hypoxaemia and to concentric hypertrophy and remodelling in dialysis patients.	2001	Nephrology, dialysis, transplantation : official publication of the European Dialysis and Transplant Association - European Renal Association	Zoccali, C and Mallamaci, F and Tripepi, G and Benedetto, F A
Randomized placebo-controlled trial of continuous positive airway pressure on blood pressure in the sleep apnea-hypopnea syndrome.	2001	American journal of respiratory and critical care medicine	Faccenda, J F and Mackay, T W and Boon, N A and Douglas, N J
Sucralfate alleviating post-laser-assisted uvulopalatoplasty pain.	2001	American journal of otolaryngology	Kyrmizakis, D E and Papadakis, C E and Bizakis, J G and Velegrakis, G A and Siafakas, N M and Helidonis, E S
Temperature-controlled radiofrequency tissue volume reduction of the soft palate (somnoplasty) in the treatment of habitual snoring: results of a European multicenter trial.	2000	Acta oto-laryngologica	Boudewyns, A and Van De Heyning, P
[Studies with the fully automated EEG sleep analysis system QUISI].	2000	Untersuchungen zum vollautomatischen Schlaf-EEG-Analysesystem QUISI.	Gfullner, F and Siemon, G
Needs and costs of sleep monitoring.	2000	Studies in health technology and informatics	Escourrou, P and Luriau, S and Rehel, M and Nedelcoux, H and Lanoe, J L
Nocturnal sleep quality and circadian blood pressure variation.	2000	Revista portuguesa de cardiologia : orgao oficial da Sociedade Portuguesa de Cardiologia = Portuguese journal of cardiology : an official journal of the Portuguese Society of Cardiology	Silva, A P and Moreira, C and Bicho, M and Paiva, T and Clara, J G
Sleep disturbances during pregnancy.	2000	Journal of obstetric, gynecologic, and neonatal nursing : JOGNN	Mindell, J A and Jacobson, B J
Short-term outcomes of chronic back pain patients on an airbed vs innerspring mattresses.	2000	MedGenMed : Medscape general medicine	Monsein, M and Corbin, T P and Culliton, P D and Merz, D and Schuck, E A
Upper airway findings in patients with nocturnal breathing disorders.	2000	Wiener klinische Wochenschrift	Temmel, A F and Herbst, T and Popovic, R and Toth, J and Marks, B and Horak, F and Kautzky, M and Steurer, M
Constant vs. automatic continuous positive airway pressure therapy: home evaluation.	2000	Chest	d'Ortho, M P and Grillier-Lanoir, V and Levy, P and Goldenberg, F and Corriger, E and Harf, A and Lofaso, F
Does caffeine confound relationships among adrenergic tone, blood pressure and sleep apnoea?.	2000	Journal of sleep research	Bardwell, W A and Ziegler, M G and Ancoli-Israel, S and Berry, C C and Nelesen, R A and Durning, A and Dimsdale, J E
Prevalence of sleep disturbances in chinese patients with end-stage renal failure on continuous ambulatory peritoneal dialysis.	2000	American journal of kidney diseases : the official journal of the National Kidney Foundation	Hui, D S and Wong, T Y and Ko, F W and Li, T S and Choy, D K and Wong, K K and Szeto, C C and Lui, S F and Li, P K
The therapeutic effect of theophylline in mild obstructive sleep Apnea/Hypopnea syndrome: results of repeated measurements with portable recording devices at home.	2000	European journal of medical research	Hein, H and Behnke, G and Jorres, R A and Magnussen, H
Cardiac rhythm disturbances in the obstructive sleep apnea syndrome: effects of nasal continuous positive airway pressure therapy.	2000	Chest	Harbison, J and O'Reilly, P and McNicholas, W T
Evaluation of home versus laboratory polysomnography in the diagnosis of sleep apnea syndrome.	2000	American journal of respiratory and critical care medicine	Portier, F and Portmann, A and Czernichow, P and Vascaut, L and Devin, E and Benhamou, D and Cuvelier, A and Muir, J F
Outcome of patients with sleep apnea-associated severe bradyarrhythmias after continuous positive airway pressure therapy.	2000	The American journal of cardiology	Grimm, W and Koehler, U and Fus, E and Hoffmann, J and Menz, V and Funck, R and Peter, J H and Maisch, B
Case-control study of 24 hour ambulatory blood pressure in patients with obstructive sleep apnoea and normal matched control subjects.	2000	Thorax	Davies, C W and Crosby, J H and Mullins, R L and Barbour, C and Davies, R J and Stradling, J R
Left ventricular function in patients with obstructive sleep apnoea syndrome before and after treatment with nasal continuous positive airway pressure.	2000	Respiration; international review of thoracic diseases	Alchanatis, M and Paradellis, G and Pini, H and Tourkohoriti, G and Jordanoglou, J
Cardiac rhythm in patients with sleep-disordered breathing and coronary artery disease.	2000	Scandinavian cardiovascular journal : SCJ	Mooe, T and Franklin, K A and Wiklund, U and Rabben, T and Holmstrom, K
Sleep-apnea in patients with end-stage renal disease and objective results.	2000	Clinical nephrology	Kuhlmann, U and Becker, H F and Birkhahn, M and Peter, J H and von Wichert, P and Schutterle, S and Lange, H
Sleep apnea syndrome in patients with cardiac pacemaker.	2000	Respiration; international review of thoracic diseases	Fietze, I and Rottig, J and Quispe-Bravo, S and Riedel, F and Witte, J and Baumann, G and Witt, C
Validation of the POLY-MESAM seven-channel ambulatory recording unit.	2000	Chest	Verse, T and Pirsig, W and Junge-Hulsing, B and Kroker, B
Sleep-disordered breathing and myocardial ischemia in patients with coronary artery disease.	2000	Chest	Mooe, T and Franklin, K A and Wiklund, U and Rabben, T and Holmstrom, K
Sleep apnea and hypertension.	2000	Chest	Garcia-Rio, F and Racionero, M A and Pino, J M and Martinez, I and Ortuno, F and Villasante, C and Villamor, J
Comparison of atenolol, amlodipine, enalapril, hydrochlorothiazide, and losartan for antihypertensive treatment in patients with obstructive sleep apnea.	2000	American journal of respiratory and critical care medicine	Kraiczi, H and Hedner, J and Peker, Y and Grote, L
Lung volume and its correlation to nocturnal apnoea and desaturation.	2000	Respiratory medicine	Appelberg, J and Nordahl, G and Janson, C
Cautery-assisted palatal stiffening operation.	2000	Otolaryngology--head and neck surgery : official journal of American Academy of Otolaryngology-Head and Neck Surgery	Mair, E A and Day, R H
Sleep in a community sample of elderly war veterans with and without posttraumatic stress disorder.	2000	Biological psychiatry	Engdahl, B E and Eberly, R E and Hurwitz, T D and Mahowald, M W and Blake, J
Endothelin-1 plasma levels are not elevated in patients with obstructive sleep apnoea.	2000	The European respiratory journal	Grimpen, F and Kanne, P and Schulz, E and Hagenah, G and Hasenfuss, G and Andreas, S
Unattended home diagnosis and treatment of obstructive sleep apnea without polysomnography.	2000	Archives of family medicine	Fletcher, E C and Stich, J and Yang, K L
Accuracy of oximetry with thermistor (OxiFlow) for diagnosis of obstructive sleep apnea and hypopnea.	2000	Sleep	Baltzan, M A and Verschelden, P and Al-Jahdali, H and Olha, A E and Kimoff, R J
Effect of continuous positive airway pressure on blood pressure : a placebo trial.	2000	Hypertension (Dallas, Tex. : 1979)	Dimsdale, J E and Loredo, J S and Profant, J
Relations among hypoxemia, sleep stage, and bradyarrhythmia during obstructive sleep apnea.	2000	American heart journal	Koehler, U and Becker, H F and Grimm, W and Heitmann, J and Peter, J H and Schafer, H
Sleep-wake cycles in women with binge eating disorder.	2000	The International journal of eating disorders	Tzischinsky, O and Latzer, Y and Epstein, R and Tov, N
Nocturnal blood pressure during apnoeic and ventilatory periods in patients with obstructive sleep apnoea.	1999	The European respiratory journal	Tun, Y and Okabe, S and Hida, W and Kurosawa, H and Tabata, M and Kikuchi, Y and Shirato, K
The sites of obstruction in OSA, identified by continuous measurements of airway pressure and flow during sleep: ambulatory versus in-hospital recordings.	1999	Clinical otolaryngology and allied sciences	Rollheim, J and Osnes, T and Miljeteig, H
Performance of sleep histories in an ambulatory medicine clinic: impact of simple chart reminders.	1999	Chest	Namen, A M and Wymer, A and Case, D and Haponik, E F
Nocturnal ischemic events in patients with obstructive sleep apnea syndrome and ischemic heart disease: effects of continuous positive air pressure treatment.	1999	Journal of the American College of Cardiology	Peled, N and Abinader, E G and Pillar, G and Sharif, D and Lavie, P
Clinical value and cost of a respiratory sleep-related breathing disorders screening service for snorers referred to a District General Hospital ENT department.	1999	Respiratory medicine	Lloyd-Owen, S J and Crawford, A and Partridge, M R and Roberts, C M
[Validating a 7-channel ambulatory polygraphy unit. 1: Operating instructions for the physician and patient].	1999	Validierung einer 7kanaligen ambulanten Polygraphieeinheit. Teil 1: Handhabung des Gerates fur Arzt und Patient.	Verse, T and Pirsig, W and Kroker, B and Junge-Hulsing, B and Zimmermann, E
Effect of celiprolol treatment in hypertensive patients with sleep apnea.	1999	Sleep	Planes, C and Foucher, A and Leroy, M and Dartois, N and Juste, K and Baillart, O and Raffestin, B
Sleep-disordered breathing at an early stage of amyotrophic lateral sclerosis.	1999	Journal of the neurological sciences	Kimura, K and Tachibana, N and Kimura, J and Shibasaki, H
Sleep complaints and sleep disordered breathing in hemodialysis patients.	1999	The Netherlands journal of medicine	Venmans, B J and van Kralingen, K W and Chandi, D D and de Vries, P M and ter Wee, P M and Postmus, P E
Nasal pressure recording in the diagnosis of sleep apnoea hypopnoea syndrome.	1999	Thorax	Series, F and Marc, I
Dental side effects of an oral device to treat snoring and obstructive sleep apnea.	1999	Sleep	Pantin, C C and Hillman, D R and Tennant, M
Does short-term treatment with modafinil affect blood pressure in patients with obstructive sleep apnea?.	1999	Clinical pharmacology and therapeutics	Heitmann, J and Cassel, W and Grote, L and Bickel, U and Hartlaub, U and Penzel, T and Peter, J H
Body mass index less than 28 kg/m2 is a predictor of subjective improvement after laser-assisted uvulopalatoplasty for snoring.	1999	The Laryngoscope	Rollheim, J and Miljeteig, H and Osnes, T
Prevalence of ventricular late potentials in patients with obstructive sleep apnea syndrome.	1999	Clinical cardiology	Sanner, B M and Zidek, W and Laschewski, F and Sevecke-Herbst, A and Sturm, A and Doberauer, C
Laser-assisted uvulopalatoplasty for the treatment of mild, moderate, and severe obstructive sleep apnea.	1999	The Laryngoscope	Walker, R P and Grigg-Damberger, M M and Gopalsami, C
Acute effects of nasal continuous positive airway pressure on 24-hour blood pressure and catecholamines in patients with obstructive sleep apnea.	1998	Internal medicine (Tokyo, Japan)	Minemura, H and Akashiba, T and Yamamoto, H and Akahoshi, T and Kosaka, N and Horie, T
Cardiovascular effects of mibefradil in hypertensive patients with obstructive sleep apnea.	1998	European journal of clinical pharmacology	Heitmann, J and Grote, L and Knaack, L and Kohler, U and Hinder, M and Peter, J H
Excessive sinus pauses and their elimination in a patient with sleep apnea syndrome.	1998	International journal of cardiology	Efremidis, M and Sideris, A and Kardaras, F
Simplified diagnostic procedure for obstructive sleep apnoea syndrome: lower subsequent compliance with CPAP.	1998	The European respiratory journal	Krieger, J and Sforza, E and Petiau, C and Weiss, T
A nurse-managed weight reduction programme for obstructive sleep apnoea syndrome.	1998	Journal of internal medicine	Lojander, J and Mustajoki, P and Ronka, S and Mecklin, P and Maasilta, P
Twenty-four-hour ambulatory oxygen desaturation and electrocardiographic recording in obstructive sleep apnea syndrome.	1998	Clinical cardiology	Noda, A and Ito, R and Okada, T and Yasuma, F and Nakashima, N and Yokota, M
Prevalence of sleep-related respiratory disorders in 101 schizophrenic inpatients.	1998	Psychiatry and clinical neurosciences	Takahashi, K I and Shimizu, T and Sugita, T and Saito, Y and Takahashi, Y and Hishikawa, Y
Validity of diurnal sleep recording performed by an ambulatory device in the diagnosis of obstructive sleep apnoea.	1998	Respiratory medicine	Sergi, M and Rizzi, M and Greco, M and Andreoli, A and Bamberga, M and Castronovo, C and Ferini-Strambi, L
Radiofrequency volumetric tissue reduction of the palate in subjects with sleep-disordered breathing.	1998	Chest	Powell, N B and Riley, R W and Troell, R J and Li, K and Blumen, M B and Guilleminault, C
[The cardiological manifestations of the obstructive sleep apnea syndrome. Clinical cases].	1998	Kardiologicheskie proiavleniia sindroma obstruktivnogo apnoe vo vremia sna. Klinicheskie sluchai.	Belov, A M and Kallistov, D Iu and Voronin, I M and Molashenko, N P and Chuchalin, A G
Circadian rhythm of autonomic activity in patients with obstructive sleep apnea syndrome.	1998	Clinical cardiology	Noda, A and Yasuma, F and Okada, T and Yokota, M
Heart block in patients with obstructive sleep apnoea: pathogenetic factors and effects of treatment.	1998	The European respiratory journal	Koehler, U and Fus, E and Grimm, W and Pankow, W and Schafer, H and Stammnitz, A and Peter, J H
Identification of obstructive sleep apnea in patients who snore.	1998	The Laryngoscope	Tami, T A and Duncan, H J and Pfleger, M
Little effect of ordinary antihypertensive therapy on nocturnal high blood pressure in patients with sleep disordered breathing.	1998	American journal of hypertension	Pelttari, L H and Hietanen, E K and Salo, T T and Kataja, M J and Kantola, I M
Cardiorespiratory consequences of sleep apnoea syndrome in patients with massive obesity.	1998	The European respiratory journal	Laaban, J P and Cassuto, D and Orvoen-Frija, E and Iliou, M C and Mundler, O and Leger, D and Oppert, J M
Obstructive sleep apnoea and diabetes mellitus: the role of cardiovascular autonomic neuropathy.	1998	The European respiratory journal	Ficker, J H and Dertinger, S H and Siegfried, W and Konig, H J and Pentz, M and Sailer, D and Katalinic, A and Hahn, E G
Circadian blood pressure variation in hypertensive patients with primary hyperaldosteronism.	1998	Hypertension (Dallas, Tex. : 1979)	Mansoor, G A and White, W B
Laser-assisted uvulopalatoplasty: long-term results with a treatment for snoring.	1998	Ear, nose, & throat journal	Coleman, J A Jr
Association of low PaCO2 with central sleep apnea and ventricular arrhythmias in ambulatory patients with stable heart failure.	1998	Annals of internal medicine	Javaheri, S and Corbett, W S
The prevalence of obstructive sleep apnea in hypertensives.	1998	American journal of respiratory and critical care medicine	Worsnop, C J and Naughton, M T and Barter, C E and Morgan, T O and Anderson, A I and Pierce, R J
Use of home sleep studies for diagnosis of the sleep apnoea/hypopnoea syndrome.	1997	Thorax	Whittle, A T and Finch, S P and Mortimore, I L and MacKay, T W and Douglas, N J
Prevalence and correlates of nocturnal desaturations in a sample of elderly people.	1997	Journal of sleep research	Philip, P and Dealberto, M J and Dartigues, J F and Guilleminault, C and Bioulac, B
Autonomic cardiac regulation in obstructive sleep apnea syndrome: evidence from spontaneous baroreflex analysis during sleep.	1997	Journal of hypertension	Parati, G and Di Rienzo, M and Bonsignore, M R and Insalaco, G and Marrone, O and Castiglioni, P and Bonsignore, G and Mancia, G
[Therapy with nasal CPAP (continuous positive airway pressure) in patients with obstructive sleep apnea syndrome (OSAS). II: Side-effects of nCPAP therapy. Effect on long-term acceptance].	1997	Therapie mit nasalem CPAP (continuous positive airway pressure) bei Patienten mit Obstruktivem Schlafapnoe Syndrom (OSAS). Teil II: Nebenwirkungen der nCPAP-Therapie. Einfluss auf die Langzeitakzeptanz.	Kuhl, S and Hollandt, J H and Siegert, R
Avoiding the supine position during sleep lowers 24 h blood pressure in obstructive sleep apnea (OSA) patients.	1997	Journal of human hypertension	Berger, M and Oksenberg, A and Silverberg, D S and Arons, E and Radwan, H and Iaina, A
Undiagnosed sleep-disordered breathing among male nondippers with essential hypertension.	1997	Journal of hypertension	Portaluppi, F and Provini, F and Cortelli, P and Plazzi, G and Bertozzi, N and Manfredini, R and Fersini, C and Lugaresi, E
Economic and medical significance of sleep-related breathing disorders.	1997	Respiration; international review of thoracic diseases	Fischer, J and Raschke, F
Influence of sleep apnea on 24-hour blood pressure.	1997	Chest	Pankow, W and Nabe, B and Lies, A and Becker, H and Kohler, U and Kohl, F V and Lohmann, F W
[Clinical aspects of sleep disorders--experiences with 817 patients of an ambulatory sleep clinic; comment].	1997	Klinik von Schlafstorungen--Erfahrungen uber 817 Patienten einer Schlafambulanz.	Saletu, B and Brandstatter, N and Frey, R and Saletu-Zyhlarz, G M and Dantendorfer, K and Berger, P and Loffler, H
Efficacy of laser-assisted uvulopalatoplasty.	1997	Lasers in surgery and medicine	Lauretano, A M and Khosla, R K and Richardson, G and Matheson, J and Weiss, J W and Graham, C and Fried, M P
Adults who snore.	1997	Postgraduate medicine	Lindblom, S S
A cost-effective and rational surgical approach to patients with snoring, upper airway resistance syndrome, or obstructive sleep apnea syndrome.	1997	The Laryngoscope	Utley, D S and Shin, E J and Clerk, A A and Terris, D J
Heart rate variability in patients with daytime sleepiness suspected of having sleep apnoea syndrome: a receiver-operating characteristic analysis.	1997	Clinical science (London, England : 1979)	Keyl, C and Lemberger, P and Pfeifer, M and Hochmuth, K and Geisler, P
[Developing the portable type sleep apnea detector, and verifying the usefulness of the device].	1997	Seishin shinkeigaku zasshi = Psychiatria et neurologia Japonica	Koja, S and Arakaki, H and Ogura, C
Comparison of two dental devices for treatment of obstructive sleep apnea syndrome (OSAS).	1997	American journal of orthodontics and dentofacial orthopedics : official publication of the American Association of Orthodontists, its constituent societies, and the American Board of Orthodontics	Hans, M G and Nelson, S and Luks, V G and Lorkovich, P and Baek, S J
Group education sessions and compliance with nasal CPAP therapy.	1997	Chest	Likar, L L and Panciera, T M and Erickson, A D and Rounds, S
The detection of drowsiness and sleep onset periods from ambulatory recorded polygraphic data.	1997	Electroencephalography and clinical neurophysiology	Hirvonen, K and Hasan, J and Hakkinen, V and Varri, A and Loula, P
A portal recording system for the assessment of patients with sleep apnoea syndrome.	1996	The Medical journal of Malaysia	Liam, C K
Effect of nasal CPAP treatment on plasma volume, aldosterone and 24-h blood pressure in obstructive sleep apnoea.	1996	Journal of sleep research	Saarelainen, S and Hasan, J and Siitonen, S and Seppala, E
Laser-assisted uvulopalatoplasty with Nd:YAG laser for sleep disorders.	1996	The Laryngoscope	Hanada, T and Furuta, S and Tateyama, T and Uchizono, A and Seki, D and Ohyama, M
Multiple sclerosis with medullary plaques and fatal sleep apnea (Ondine's curse).	1996	Clinical neuropathology	Auer, R N and Rowlands, C G and Perry, S F and Remmers, J E
Longitudinal effects of nortriptyline on EEG sleep and the likelihood of recurrence in elderly depressed patients.	1996	Neuropsychopharmacology : official publication of the American College of Neuropsychopharmacology	Buysse, D J and Reynolds, C F 3rd and Hoch, C C and Houck, P R and Kupfer, D J and Mazumdar, S and Frank, E
Heart rate variability in patients with sleep-related breathing disorders.	1996	Cardiology	Bauer, T and Ewig, S and Schafer, H and Jelen, E and Omran, H and Luderitz, B
Efficacy of cold-steel uvulopalatoplasty.	1996	Otolaryngology--head and neck surgery : official journal of American Academy of Otolaryngology-Head and Neck Surgery	Casiano, R R and Sheth, S
Hypertension and obstructive sleep apnea. Ambulatory blood pressure monitoring before and with nCPAP-therapy.	1996	Zeitschrift fur Kardiologie	Lies, A and Nabe, B and Pankow, W and Kohl, F V and Lohmann, F W
Continuous pressure measurements in the evaluation of patients for laser assisted uvulopalatoplasty.	1996	European archives of oto-rhino-laryngology : official journal of the European Federation of Oto-Rhino-Laryngological Societies (EUFOS) : affiliated with the German Society for Oto-Rhino-Laryngology - Head and Neck Surgery	Skatvedt, O and Akre, H and Godtlibsen, O B
Musculoskeletal complaints and fibromyalgia in patients attending a respiratory sleep disorders clinic.	1996	The Journal of rheumatology	Donald, F and Esdaile, J M and Kimoff, J R and Fitzcharles, M A
Blood pressure "dipping" and "non-dipping" in obstructive sleep apnea syndrome patients.	1996	Sleep	Suzuki, M and Guilleminault, C and Otsuka, K and Shiomi, T
Ambulatory blood pressure on and off continuous positive airway pressure therapy for the sleep apnea/hypopnea syndrome: effects in "non-dippers".	1996	Sleep	Engleman, H M and Gough, K and Martin, S E and Kingshott, R N and Padfield, P L and Douglas, N J
Augmented very low frequency component of heart rate variability during obstructive sleep apnea.	1996	Sleep	Shiomi, T and Guilleminault, C and Sasanabe, R and Hirota, I and Maekawa, M and Kobayashi, T
Changes in cardiac autonomic control during nocturnal repetitive oxygen desaturation episodes in patients with coronary artery disease.	1996	Journal of cardiovascular risk	Keyl, C and Lemberger, P and Rodig, G and Dambacher, M and Frey, A W
[Ambulatory, comprehensive, behavior therapy-oriented weight reduction program (Optifast Program). An alternative therapy in obstructive sleep apnea].	1996	Die ambulante, ganzheitliche, verhaltenstherapeutisch orientierte Gewichtsreduktion (Optifast-Programm). Eine alternative Therapie beim obstruktiven Schlafapnoesyndrom.	Herrendorf, G and Hajak, G and Rodenbeck, A and Simen, S and Westenhofer, J and Pudel, V and Ruther, E
Is obstructive sleep apnea (OSA) a risk factor for myocardial infarction and cardiac arrhythmias in patients with coronary heart disease (CHD)?.	1996	Sleep	Koehler, U and Schafer, H
Asymptomatic bradyarrhythmias as a marker for sleep apnea: appropriate recognition and treatment may reduce the need for pacemaker therapy.	1996	Pacing and clinical electrophysiology : PACE	Stegman, S S and Burroughs, J M and Henthorn, R W
Ambulatory monitoring of blood pressure disturbs sleep and raises systolic pressure at night in patients suspected of suffering from sleep-disordered breathing.	1996	Clinical science (London, England : 1979)	Heude, E and Bourgin, P and Feigel, P and Escourrou, P
Unattended continuous positive airway pressure titration. Clinical relevance and cardiorespiratory hazards of the method.	1996	American journal of respiratory and critical care medicine	Juhasz, J and Schillen, J and Urbigkeit, A and Ploch, T and Penzel, T and Peter, J H
Laser-uvulopalatoplasty (LUPP) under local anesthesia: effective, safe and comfortable.	1996	ORL; journal for oto-rhino-laryngology and its related specialties	Haraldsson, P O and Bredbacka, S
Sleep apnea in ESRD patients on HD and CAPD.	1996	Peritoneal dialysis international : journal of the International Society for Peritoneal Dialysis	Hallett, M D and Burden, S and Stewart, D and Mahony, J and Farrell, P C
Selected risk factors in pediatric adenotonsillectomy.	1996	Archives of otolaryngology--head & neck surgery	Gerber, M E and O'Connor, D M and Adler, E and Myer, C M 3rd
Electrophysiologic evaluation of sinus node function and atrioventricular conduction in patients with prolonged ventricular asystole during obstructive sleep apnea.	1996	The American journal of cardiology	Grimm, W and Hoffmann, J and Menz, V and Kohler, U and Heitmann, J and Peter, J H and Maisch, B
Nasal two-level positive-pressure ventilation in normal subjects. Effects of the glottis and ventilation.	1996	American journal of respiratory and critical care medicine	Parreira, V F and Jounieaux, V and Aubert, G and Dury, M and Delguste, P E and Rodenstein, D O
Characterization of postoperative edema following laser-assisted uvulopalatoplasty using MRI and polysomnography: implications for the outpatient treatment of obstructive sleep apnea syndrome.	1996	The Laryngoscope	Terris, D J and Clerk, A A and Norbash, A M and Troell, R J
[Treatment of obstructive sleep apnea syndrome by ambulatory, comprehensive, behavior therapy oriented weight reduction (Optifast program)].	1995	Die Behandlung des obstruktiven Schlafapnoesyndroms durch eine ambulante, ganzheitliche, verhaltenstherapeutisch orientierte Gewichtsreduktion (Optifast-Programm).	Herrendorf, G and Hajak, G and Rodenbeck, A and Holzrichter, S and Westenhofer, J and Pudel, V and Ruther, E
[Change in nCPAP pressure in repeated follow-up of patients with obstructive sleep apnea].	1995	Veranderung des nCPAP-Drucks bei wiederholten Kontrollen bei Patienten mit obstruktiver Schlafapnoe.	Geisler, P
Sleep apnea in end-stage renal disease patients on hemodialysis and continuous ambulatory peritoneal dialysis.	1995	ASAIO journal (American Society for Artificial Internal Organs : 1992)	Hallett, M and Burden, S and Stewart, D and Mahony, J and Farrell, P
Sleep-related breathing disorders. 6. Obstructive sleep apnoea syndrome in infants and children: established facts and unsettled issues.	1995	Thorax	Gaultier, C
Sleep apnea in CAPD.	1995	Advances in peritoneal dialysis. Conference on Peritoneal Dialysis	Rodriguez, A and Stewart, D and Hotchkiss, M and Farrell, P and Kliger, A and Finkelstein, F
[Validation of the Sleep-Doc-Porti system for ambulatory sleep apnea diagnosis].	1995	Validierung des Sleep-Doc-Porti-Systems fur die ambulante Schlafapnoediagnostik.	Teschler, H and Hoheisel, G and Schumann, H and Wagner, B and Konietzko, N
Familial aggregates in obstructive sleep apnea syndrome.	1995	Chest	Guilleminault, C and Partinen, M and Hollman, K and Powell, N and Stoohs, R
Obstructive sleep apnoea and signal averaged electrocardiogram.	1995	The European respiratory journal	Andreas, S and von Breska, B and Schaumann, A and Gonska, B D and Kreuzer, H
Wrist actigraphic assessment of sleep in 116 community based subjects suspected of obstructive sleep apnoea syndrome.	1995	Thorax	Middelkoop, H A and Knuistingh Neven, A and van Hilten, J J and Ruwhof, C W and Kamphuisen, H A
Diagnosis of obstructive sleep apnea using a portable transducer catheter.	1995	American journal of respiratory and critical care medicine	Tvinnereim, M and Mateika, S and Cole, P and Haight, J and Hoffstein, V
The validity of polysomnographic data obtained during 24-hour ambulatory blood pressure monitoring.	1995	Sleep	Altose, M and Redline, S and Johnson, X and Wright, J T Jr
[Obstructive snoring--diagnosis and therapy].	1995	Obstruktives Schnarchen--Diagnostik und Therapie.	Waschke, K and Fietze, I and Warmuth, R and Witt, C and Baumann, G
Usefulness of polysomnographic studies in the differential diagnosis of insomnia.	1995	The International journal of neuroscience	Vgontzas, A N and Kales, A and Bixler, E O and Manfredi, R L and Vela-Bueno, A
Sleep disorders in patients on continuous ambulatory peritoneal dialysis.	1995	Journal of the American Society of Nephrology : JASN	Stepanski, E and Faber, M and Zorick, F and Basner, R and Roth, T
Snare uvulopalatoplasty.	1995	The Laryngoscope	Weingarten, C
Heart rate and respiratory rhythm dynamics on ascent to high altitude.	1995	British heart journal	Lipsitz, L A and Hashimoto, F and Lubowsky, L P and Mietus, J and Moody, G B and Appenzeller, O and Goldberger, A L and Goldberger AL
Sleep apnea and hypertension. A population-based study.	1994	Annals of internal medicine	Hla, K M and Young, T B and Bidwell, T and Palta, M and Skatrud, J B and Dempsey, J
Snoring and nocturnal oxygen desaturations in an Italian middle-aged male population. Epidemiologic study with an ambulatory device.	1994	Chest	Ferini-Strambi, L and Zucconi, M and Palazzi, S and Castronovo, V and Oldani, A and Della Marca, G and Smirne, S
Relationship between chemosensitivity, obesity and blood pressure in obstructive sleep apnoea.	1994	Blood pressure	Wilcox, I and Collins, F L and Grunstein, R R and Hedner, J and Kelly, D T and Sullivan, C E
The prevalence of obstructive sleep apnoea in an obese female population.	1994	International journal of obesity and related metabolic disorders : journal of the International Association for the Study of Obesity	Richman, R M and Elliott, L M and Burns, C M and Bearpark, H M and Steinbeck, K S and Caterson, I D
Role of respiratory sleep disorders in the pathogenesis of nocturnal angina and arrhythmias.	1994	Postgraduate medical journal	Liston, R and Deegan, P C and McCreery, C and McNicholas, W T
Ambulatory blood pressure and left ventricular hypertrophy in subjects with untreated obstructive sleep apnoea and snoring, compared with matched control subjects, and their response to treatment.	1994	Clinical science (London, England : 1979)	Davies, R J and Crosby, J and Prothero, A and Stradling, J R
Obstructive sleep apnea in obese noninsulin-dependent diabetic patients: effect of continuous positive airway pressure treatment on insulin responsiveness.	1994	The Journal of clinical endocrinology and metabolism	Brooks, B and Cistulli, P A and Borkman, M and Ross, G and McGhee, S and Grunstein, R R and Sullivan, C E and Yue, D K
Practice parameters for the use of portable recording in the assessment of obstructive sleep apnea. Standards of Practice Committee of the American Sleep Disorders Association.	1994	Sleep	Anonymous
Observation of sleep-related breathing disorders in patients with coronary artery disease by ambulatory electrocardiogram-respiration monitoring system.	1994	Japanese circulation journal	Tateishi, O and Okamura, T and Itou, T and Murakami, M and Suda, T and Nishimuta, I and Obata, S and Nagata, T
Laser-assisted uvula-palatoplasty for snoring.	1994	The Journal of otolaryngology	Krespi, Y P and Pearlman, S J and Keidar, A
[Symptoms associated with sleep apnea].	1994	Nihon Naika Gakkai zasshi. The Journal of the Japanese Society of Internal Medicine	Horie, T and Akashiba, T
ST-segment depression during sleep in obstructive sleep apnea.	1993	The American journal of cardiology	Hanly, P and Sasson, Z and Zuberi, N and Lunn, K
[Diagnostic findings in patients with obstructive sleep apnea syndrome in nCPAP therapy].	1993	Befunde bei Patienten mit obstruktivem Schlafapnoesyndrom unter nCPAP-Therapie.	Fietze, I and Warmuth, R and Quispe-Bravo, S and Reglin, B
[Ambulatory monitoring of patients with suspected sleep apnea syndrome using a thermistor sensor in comparison with nocturnal polysomnography].	1993	Ambulantes Monitoring bei Patienten mit Verdacht auf Schlafapnoesyndrom mittels eines Thermistorsensors im Vergleich zur nachtlichen Polygraphie.	Mossinger, B and Kellner, C and Ruhle, K H
[Sleep-related respiratory disorders: early detection and follow-up by close patient contact].	1993	Schlafbezogene Atmungsstorungen: Patientennahe Fruherkennung und Verlaufskontrolle.	Peter, J H and Cassel, W and Faust, M and Penzel, T and Ploch, T and Schulze, B
24-hour ambulatory blood pressure variability in obstructive sleep apnea syndrome.	1993	Chest	Noda, A and Okada, T and Hayashi, H and Yasuma, F and Yokota, M
The relationship between the severity of sleep apnea syndrome and 24-h blood pressure values in patients with obstructive sleep apnea.	1993	Chest	Lavie, P and Yoffe, N and Berger, I and Peled, R
Sleep apnea and cardiac arrhythmias. Is there a relationship?.	1993	The American review of respiratory disease	Flemons, W W and Remmers, J E and Gillis, A M
Management of obstructive sleep apnea syndrome in the home. The role of portable sleep apnea recording.	1993	Chest	Coppola, M P and Lawee, M
Repetitive nocturnal arterial oxygen desaturation and silent myocardial ischemia in patients presenting for vascular surgery.	1993	Journal of the American Geriatrics Society	Goldman, M D and Reeder, M K and Muir, A D and Loh, L and Young, J D and Gitlin, D A and Casey, K R and Smart, D and Fry, J M
Long-term nasal continuous positive airway pressure administration can normalize hypertension in obstructive sleep apnea patients.	1993	Sleep	Suzuki, M and Otsuka, K and Guilleminault, C
Effect of nasal continuous positive airway pressure during sleep on 24-hour blood pressure in obstructive sleep apnea.	1993	Sleep	Wilcox, I and Grunstein, R R and Hedner, J A and Doyle, J and Collins, F L and Fletcher, P J and Kelly, D T and Sullivan, C E
Digital monitoring of sleep-disordered breathing using snoring sound and arterial oxygen saturation.	1993	The American review of respiratory disease	Issa, F G and Morrison, D and Hadjuk, E and Iyer, A and Feroah, T and Remmers, J E
[Sleep apnea screening in a pulmonary-internal medicine rural practice in Mecklenburg-Vorpommern].	1993	Schlafapnoe-Screening in einer pulmologisch-internistischen Landpraxis in Mecklenburg-Vorpommern.	Meyer, U
[Long-term theophylline therapy in sleep apnea--follow-up over a period of 12 months].	1993	Theophyllinlangzeittherapie bei Schlafapnoe--Verlaufsbeobachtung uber einen Zeitraum von 12 Monaten.	Schafer, H H and Grieger, E and Heitmann, J and Koehler, U and Peter, J H and Ploch, T and Weber, K
[Influence of nCPAP therapy on bradycardic arrhythmias in sleep apnea].	1993	Einfluss der nCPAP-Therapie auf bradykarde Herzrhythmusstorungen bei Schlafapnoe (SA).	Becker, H and Brandenburg, U and Conradt, R and Kohler, U and Peter, J H and Ploch, T and von Wichert, P
Atrial arrhythmia as a complication of nasal CPAP.	1992	Chest	Meurice, J C and Mergy, J and Rostykus, C and Dore, P and Paquereau, J and Patte, F
MESAM 4: an ambulatory device for the detection of patients at risk for obstructive sleep apnea syndrome (OSAS).	1992	Chest	Stoohs, R and Guilleminault, C
Periodic limb movement variability in older DIMS patients across consecutive nights of home monitoring.	1992	Sleep	Edinger, J D and McCall, W V and Marsh, G R and Radtke, R A and Erwin, C W and Lininger, A
[Sleep apnea syndrome in chronic kidney failure with dialysis].	1992	Nihon rinsho. Japanese journal of clinical medicine	Kagawa, S and Numata, A
Stroke volume and cardiac output decrease at termination of obstructive apneas.	1992	Journal of applied physiology (Bethesda, Md. : 1985)	Garpestad, E and Katayama, H and Parker, J A and Ringler, J and Lilly, J and Yasuda, T and Moore, R H and Strauss, H W and Weiss, J W
Cardiac function in obstructive sleep apnea patients following uvulopalatopharyngoplasty.	1992	Otolaryngology--head and neck surgery : official journal of American Academy of Otolaryngology-Head and Neck Surgery	Zohar, Y and Talmi, Y P and Frenkel, H and Finkelstein, Y and Rudnicki, C and Fried, M and Zahavi, Y
Circadian rhythm of blood pressure in patients with obstructive sleep apnea.	1992	Blood pressure	Wilcox, I and Grunstein, R R and Collins, F L and Doyle, J M and Kelly, D T and Sullivan, C E
"Near miss" death in obstructive sleep apnea: a critical care syndrome.	1991	Critical care medicine	Fletcher, E C and Shah, A and Qian, W and Miller, C C 3rd
Evaluation of obstructive sleep apnoea in Singapore using computerised polygraphic monitoring.	1991	Annals of the Academy of Medicine, Singapore	Tan, W C and Koh, T H
[Cardiopulmonary risk factors in patients with sleep apnea].	1991	Kardiopulmonale Riskofaktoren bei Schlafapnoepatienten.	Fett, I and Lubbeke, A and Hay, J and Wolff, H and Zindler, G and Peter, H H and von Wichert, P
[Ambulatory monitoring of frequency of apnea in patients with suspected sleep apnea syndrome. Comparative studies using a thermistor sensor].	1991	Ambulantes Monitoring der Apnoefrequenz bei Patienten mit Verdacht auf Schlafapnoesyndrom. Vergleichende Untersuchungen mit einem Thermistorsensor.	Mossinger, B and Kempf, P and Kirchheiner, T and Ruhle, K H
Nocturnal sleep and oxygen balance in Duchenne muscular dystrophy. A clinical and polygraphic 2-year follow-up study.	1991	European archives of psychiatry and clinical neuroscience	Manni, R and Zucca, C and Galimberti, C A and Ottolini, A and Cerveri, I and Bruschi, C and Zoia, M C and Lanzi, G and Tartara, A
Sleep and apnea in the elderly: reliability and validity of 24-hour recordings in the home.	1991	Sleep	Acebo, C and Watson, R K and Bakos, L and Thoman, E B
Detection of sleep apnea during standard ambulatory cassette EEG recording for seizures: two case reports.	1990	Clinical EEG (electroencephalography)	McNamara, M E
Central hemodynamics and 24-hour blood pressure in obstructive sleep apnea syndrome: effects of corrective surgery.	1990	The American journal of medicine	Lund-Johansen, P and White, W B
Comparison of the respiratory effects of i.v. infusions of morphine and regional analgesia by extradural block.	1990	British journal of anaesthesia	Clyburn, P A and Rosen, M and Vickers, M D
Ambulatory monitoring in sleep apnoea presenting with nocturnal episodic phenomena.	1990	International journal of psychophysiology : official journal of the International Organization of Psychophysiology	van Sweden, B and Kemp, B and van Dijk, J G and Kamphuisen, H A
Nocturnal sleep recording with cassette EEG in chronic headaches.	1990	Headache	Drake, M E Jr and Pakalnis, A and Andrews, J M and Bogner, J E
Polysomnographic assessment of DIMS: empirical evaluation of its diagnostic value.	1989	Sleep	Edinger, J D and Hoelscher, T J and Webb, M D and Marsh, G R and Radtke, R A and Erwin, C W
[Nocturnal bradycardic arrhythmia in sleep related respiratory disorder--is cardiac pacemaker therapy indicated?].	1989	Nachtliche bradykarde Herzrhythmusstorungen bei schlafbezogener Atmungsstorung--Ist eine Herzschrittmachertherapie indiziert?	Kohler, U and Becker, H and Faust, M and Naumann-Koch, C and Peter, J H and Riess, M and von Wichert, P
[Results of left heart catheterization study in 64 patients with nocturnal disorders of respiratory control (sleep apnea)].	1989	Ergebnisse der Linksherzkatheteruntersuchung bei 64 Patienten mit nachtlicher Atemregulationsstorung (Schlafapnoe).	Riess, M and Koehler, U and Gueldenring, D and Fett, I and Naumann-Koch, C and Peter, J H and Ploch, T and Stellwaag, M and Blanke, H and von Wichert, P
[Long-term acceptance of nasal continuous positive airway pressure therapy in 70 patients with sleep apnea over a 6-month treatment period].	1989	Langzeitakzeptanz der nCPAP-Therapie bei 70 Patienten mit Schlafapnoe uber eine Behandlungsdauer von mehr als 6 Monaten.	Becker, H and Faust, M and Fett, I and Kublik, A and Peter, J H and Riess, M and von Wichert, P
[A simplified method for the screening of sleep apnea syndrome: using ambulatory monitoring of electrocardiogram and bilateral nasal air flow associated with percutaneous measurement of arterial blood oxygen saturation].	1988	Kokyu to junkan. Respiration & circulation	Yasuma, F and Nomura, H and Hayashi, H and Sotobata, I and Okada, T and Tsuzuki, M and Fujisiro, K
Prevalence of nocturnal hypoxaemia amongst men with mild to moderate hypertension.	1988	The Quarterly journal of medicine	Warley, A R and Mitchell, J H and Stradling, J R
Sleep apnea and the Chiari I malformation: case report.	1988	Neurosurgery	Levitt, P and Cohn, M A
Studies in the prevalence of sleep apnea activity (SAA): evaluation of ambulatory screening results.	1986	European journal of respiratory diseases. Supplement	Peter, J H and Fuchs, E and Kohler, U and Mayer, J and Meinzer, K and Penzel, T and Podszus, T and Siegrist, J and von Wichert, P
Twenty-four-hour monitoring of esophagopharyngeal pH in outpatients. Use of four-channel pH probe and computerized system.	1986	The Journal of thoracic and cardiovascular surgery	Falor, W H and Miller, J and Kraus, J and Fannin, S and Greczanik, V and Crocker, N and Taylor, B
Acute oxygen in patients with sleep apnea and COPD.	1986	Chest	Alford, N J and Fletcher, E C and Nickeson, D
Sleep apnea in hemodialysis patients: the lack of testosterone effect on its pathogenesis.	1985	Nephron	Millman, R P and Kimmel, P L and Shore, E T and Wasserstein, A G
Multidisciplinary approach for the patient on a home ventilator.	1984	Heart & lung : the journal of critical care	Kopacz, M A and Moriarty-Wright, R
Ambulatory ECG-respiration monitoring system.	1983	American heart journal	Otsuka, K and Otsuka, K and Seto, K and Saito, H and Kaba, H and Sato, Y and Ichimaru, Y and Yanaga, T
Daytime carryover of triazolam and flurazepam in elderly insomniacs.	1982	Sleep	Carskadon, M A and Seidel, W F and Greenblatt, D J and Dement, W C
Ambulatory detection of isolated REM sleep behavior disorder combining actigraphy and questionnaire	2022	medRxiv	Brink-Kjaer A. and Gupta N. and Marin E. and Zitser J. and Sum-Ping O. and Hekmat A. and Bueno F. and Cahuas A. and Langston J. and Jennum P. and Sorensen H.B.D. and Mignot E. and During E. AO - Brink-Kjaer, Andreas; ORCID: https://orcid.org/0000-0002-2872-0929 AO - ...
Sports and exercise medicine clinic in public hospital settings: A real-life concept and experiences of the treatment of the first 1151 patients	2022	medRxiv	Alanko L. and Laukkanen J.A. and Rottensteiner M. and Rasmus S. and Kuha T. and Valtonen M. and Kujala U.M. AO - Kujala, Urho M.; ORCID: https://orcid.org/0000-0002-9262-1992 AO - Rot...
Non-dipping blood pressure pattern is associated with higher risk of new-onset diabetes in hypertensive patients with obstructive sleep apnea: UROSAH data	2023	Frontiers in Endocrinology	Luo Q. and Li N. and Zhu Q. and Yao X. and Wang M. and Heizhati M. and Cai X. and Hu J. and Abulimiti A. and Yao L. and Li X. and Gan L.
Turbinate surgery in pediatric patients: A worldwide survey	2023	Acta Otorrinolaringologica Espanola	Calvo-Henriquez C. and Tucciarone M. and Lechien J.R. and Maniaci A. and Graham E. and Maza-Solano J. and Metwaly O. and Martinez-Capoccioni G. and Marino-Sanchez F. and Plaza G. and Martin-Martin C.
Allergic rhinitis in the etiology of obstructive sleep apnea	2022	Annals of Clinical and Analytical Medicine	Colak M. and Sarioglu N. and Kose M. and Coban H. and Erel F. AO - Colak, Mustafa; ORCID: https://orcid.org/0000-0002-8458-3535
I Can Breathe Again	2023	Journal of Clinical Neuromuscular Disease	Rehman S. and Lee W.
Characteristics of polysomnography in children with muscular dystrophy	2020	Chinese Journal of Applied Clinical Pediatrics	Zhang C. and Wei C. and Ma J. and Yu Q. and Feng L. and Yang H. and Fan Y. and Xiong H. and Que C.
Need of Noninvasive, Continuous BP Monitoring in the "Digital Hypertension" Era	2021	Pulse	Kario K.
Increased metabolic burden among blacks: A putative mechanism for disparate covid-19 outcomes	2020	Diabetes, Metabolic Syndrome and Obesity	Jean-Louis G. and Turner A.D. and Jin P. and Liu M. and Boutin-Foster C. and McFarlane S.I. and Seixas A.
Economic outcomes of antiobesity medication use among adults in the United States: A retrospective cohort study	2022	Journal of Managed Care and Specialty Pharmacy	Watkins S. and Toliver J.C. and Kim N. and Whitmire S. and Garvey W.T.
Sleep disorders among male patients with lower urinary tract symptoms. A prospective observational study	2023	Indian Journal of Urology	Mittal A. and Vikas K.P. and Gurpremjit S. and Arup K.M. and Ravi G. and Rudra P.G.
Role of Primary Care Clinicians in the Management of Patients With Type 2 Diabetes and Cardiorenal Diseases	2022	Clinical Diabetes	Kushner P.R. and Cavender M.A. and Mende C.W.
Effectiveness of CPAP vs. Noninvasive Ventilation Based on Disease Severity in Obesity Hypoventilation Syndrome and Concomitant Severe Obstructive Sleep Apnea	2022	Archivos de Bronconeumologia	Masa J.F. and Benitez I.D. and Sanchez-Quiroga M.A. and Gomez de Terreros F.J. and Corral J. and Romero A. and Caballero-Eraso C. and Ordax-Carbajo E. and Troncoso M.F. and Gonzalez M. and Lopez-Martin S. and Marin J.M. and Marti S. and Diaz-Cambriles T. and Chiner E. and Egea C. and Barca J. and Vazquez-Polo F.J. and Negrin M.A. and Martel-Escobar M. and Barbe F. and Mokhlesi B. and Riesco J.A. …
Obstructive sleep apnea risk and its associated factors among type 2 diabetes mellitus patients at wolkite university specialized hospital, Wolkite, Southern Ethiopia, 2021. A comparative cross-sectional study	2022	Diabetology and Metabolic Syndrome	Wondie A. and Taderegew M.M. and Girma B. and Getawey A. and Tsega D. and Terefe T.F. and Mitiku S. and Berhanu H.
Pediatric outpatient non-invasive ventilation program: Reflections on the first experience from the Middle East	2023	Qatar Medical Journal	AlNaimi A. and Hamad S.G. and Arar R. and Mandanas R. and Abu-Hassan M. AO - Hamad, Sara G.; ORCID: https://orcid.org/0000-0002-8292-2011
NOT FOR THE FAINT OF HEART: A CASE REPORT OF BRADYCARDIA INDUCED HYPERTENSION	2023	Journal of Hypertension	Mellor K. and Khan N. and Iatan I. and Tran K.
NIGHTTIME AND DAYTIME HOME BLOOD PRESSURE AND THE CARDIOVASCULAR DISEASE INCIDENCE IN TREATMENT-RESISTANT HYPERTENSION	2023	Journal of Hypertension	Narita K. and Hoshide S. and Kario K.
UNSOLVED CASE OF RESISTANT HYPERTENSION: A CHALLENGING ISSUE IN A DEVELOPING COUNTRY	2023	Journal of Hypertension	Tiksnadi B.B. and Jungjunan R.
Cluster Analysis of Home Polygraphic Recordings in Symptomatic Habitually-Snoring Children: A Precision Medicine Perspective	2022	Journal of Clinical Medicine	Zaffanello M. and Pietrobelli A. and Gozal D. and Nosetti L. and La Grutta S. and Cilluffo G. and Ferrante G. and Piazza M. and Piacentini G. AO - Zaffanello, Marco; ORCID: https://orcid.org/0000-0002-8659-5505 AO -...
Cognitive Behavioral Therapy for Chronic Insomnia in Outpatients with Major Depression-A Randomised Controlled Trial	2022	Journal of Clinical Medicine	Dyrberg H. and Bjorvatn B. and Larsen E.R. AO - Larsen, Erik Roj; ORCID: https://orcid.org/0000-0001-8954-6410 AO - Bj...
Correlation between Saturation Indices with Severity of Obstructive Sleep Apnea at Tertiary Care Hospital, South Tamilnadu	2022	NeuroQuantology	Premananth P. and Venkateshvaran S. and Prabhakar N. and Prathipa R. and Nagarajan N. and Mukthar H.
Pediatric asthma control in tertiary care setting using telemedicine during COVID-19 era	2022	Translational Pediatrics	Sitthikarnkha P. and Uppala R. and Mairiang D. and Suebsarakam P. and Sirikarn P. and Techasatian L. AO - Sitthikarnkha, Phanthila; ORCID: https://orcid.org/0000-0003-1245-837X ...
Impact of the COVID-19 pandemic on diagnosis of sleep apnea: an observational study of a hybrid virtual care clinical pathway	2023	Sleep and Biological Rhythms	Murase K. and Lyons O.D.
Obstructive sleep apnea (OSA) is associated with the impairment of beta-cell response to glucose in children and adolescents with obesity	2022	Hormone Research in Paediatrics	Umano G.R. and Galderisi A. and Aiello F. and Martino M. and Di Sessa A. and Marzuillo P. and Del Giudice E.M.
Which Actigraphy Dimensions Predict Longitudinal Outcomes in Bipolar Disorders?	2022	Journal of Clinical Medicine	Ferrand L. and Hennion V. and Godin O. and Bellivier F. and Scott J. and Etain B.
SEPSIS IN THE STREAM: SEVERE LEGIONELLA AND HISTOPLASMA PNEUMONIA ACQUIRED FROM SPRING WATER	2023	Critical Care Medicine	Street N. and Tosonian S. and Urbina E. and Dougherty P. and Edwards M.
RISK FACTORS FOR 30-DAY HOSPITAL READMISSION IN CRITICALLY ILL PATIENTS RECEIVING IV OPIOID THERAPY	2023	Critical Care Medicine	Lashinsky J. and Juang P. and Yeary J. and Owen E.
Editorial: Revealing neural plasticity in responding to non-invasive physical therapies via fMRI	2022	Frontiers in Neurology	Zou Y. and Kong J. and Fang J. and Bai L.
Reviewing the Entity: Retropharyngeal Fibrolipoma and a Rare Case Report	2015	Iranian Journal of Otorhinolaryngology	Ganakalyan B. and Kumar S.D.
SLEEP-RELATED BREATHING DISORDERS IN MSA: A CASE REPORT	2022	Neurological Sciences	Cimmino A.T. and Petracca M. and Bentivoglio A.R. and Calabresi P.
Patient injuries from tonsil and adenoid surgery in Finland	2022	Laryngoscope Investigative Otolaryngology	Sjoblom H.M. and Timgren J.M. and Piitulainen J.M. and Jero J. AO - Sjoblom, Henrik M.; ORCID: https://orcid.org/0000-0001-6582-7699 AO - Piit...
The 'SATELITE Project' - Sleep Apnoea TELephone IniTiativE. A Quality Improvement Study	2022	Irish Journal of Medical Science	Corry P. and Okpoko F. and Mc Garrigle C. and Kara J. and Pastrana J. and Wieboldt J. and McManus T.
Audit of Obesity Hypoventilation Syndrome Prevalence and Management in the Beaumont Sleep Service	2022	Irish Journal of Medical Science	Keegan L. and Campbell C. and Sulaiman I.
The development and implementation of a MDT-focussed clinic for COPD	2022	Irish Journal of Medical Science	Allen J. and Harnedy F. and Cuddihy M. and Ward E. and Feeney C. and Sorohan M. and Sulaiman I. and Cushen B.
Telemedicine and virtual respiratory care in the era of COVID-19	2022	ERJ Open Research	Pinnock H. and Murphie P. and Vogiatzis I. and Poberezhets V.
Otolaryngologic Manifestations of Trisomy 13 and Trisomy 18 in Pediatric Patients	2022	Laryngoscope	Benson J. and Stewart C. and Kenna M.A. and Shearer A.E. AO - Kenna, Margaret A.; ORCID: https://orcid.org/0000-0003-0851-9272 AO -...
Sleepmedical healthcare in Germany	2022	Somnologie	Stuck B.A. and Schobel C. and Spiegelhalder K.
The role of myofunctional therapy in the treatment of enuretic children with sleep-disordered breathing	2021	Minerva Respiratory Medicine	Ferrara P. and Saitta D. and Franceschini G. and Vecchio M. and de Liso C. and Grasso D.M. and Baldo F. and Ianni A. and Villa M.P.
Adverse drug reaction monitoring in opd of chronic obstructive pulmonary disease and their assessment of causality and severity	2021	International Journal of Toxicological and Pharmacological Research	Tripathi N.K.
Anaesthesia in paediatric tonsil surgery	2020	Anasthesiologie und Intensivmedizin	Badelt G. and Zweckerl J.
Internight Variability of Apnea-Hypopnea Index in Obstructive Sleep Apnea Using Ambulatory Polysomnography	2019	Frontiers in Physiology	Sforza E. and Roche F. and Chapelle C. and Pichot V.
The current state of knowledge about the dipping and non-dipping hypertension	2016	Arterial Hypertension	Dubielski Z. and Zamojski M. and Wiechecki B. and Mozenska O. and Petelczyc M. and Kosior D.A.
Utility of polygraphic studies for sleep apnea screening in the setting of tertiary care hypertension outpatient clinic	2016	Arterial Hypertension	Nowak M. and Komand A. and Ostrowka D. and Jancewicz M. and Miszkowska-Nagorna E. and Szyndler A. and Wolf J. and Narkiewicz K.
Factors associated with severity of daytime sleepiness and indications for initiating treatment in patients with periodic limb movements during sleep	2012	Sleep and Biological Rhythms	Wang H. and Zhang Y. and Chen Y. and Wang X. and Jing G. and Tong H. and Tian Y. and Shi K. and Liu Z. and Wang Y.
Children's National Medical Center's transfusion protocol for sickle hemoglobinopathies	2006	Immunohematology	Minniti C.P. and Kratovil T. and Luban N.L.C.
Increased risk of psoriasis following obstructive sleep apnea: A longitudinal population-based study		Sleep Medicine	Yang Y.-W. and Kang J.-H. and Lin H.-C.
Frequency of tachy-brady events post-endoscopy with propofol anesthesia	2022	Journal of Electrocardiology	Weir M. and Dzikowicz D. and Carey M.
Sleep quality and cardiac autonomic tone in competitive athletes and in a reference group of healthy individuals	2022	Somnologie	Glos M. and Zigova L. and Wolfarth B. and Penzel T. and Lederer K. and Ossadnik S. and Fietze I.
Periprocedural Management during Therapeutic Cardiac Catheterization in Patients with Sleep Apnea Syndrome: Report of Three Cases and Review of Literature	2022	Journal of Cardiac Critical Care	Choudhury M. and Sharma A. and Kapoor P.M.
Predictability of STOP-Bang Questionnaire and Epworth Sleepiness Scale in Identifying Obstructive Sleep Apnoea against Polysomnography: A Cross-sectional Study	2022	Journal of Clinical and Diagnostic Research	Ranjan A. and Khangarot S. and Sharma A.K. and Meena A.B. and Meena V.R. and Jain D. and Aishwarya A.P. and Sharma G.
Knowledge gaps and future directions in cognitive functions in children and adolescents with primary arterial hypertension: A systematic review	2022	Frontiers in Cardiovascular Medicine	Lucas I. and Puteikis K. and Sinha M.D. and Litwin M. and Merkevicius K. and Azukaitis K. and Rus R. and Pac M. and Obrycki L. and Bardsen T. and Sladowska-Kozlowska J. and Sagsak E. and Lurbe E. and Jimenez-Murcia S. and Jankauskiene A. and Fernandez-Aranda F.
Validation of GOAL questionnaire as screening tool for clinical obstructive sleep apnea: A large sample study in China	2022	Frontiers in Neuroscience	Zheng Z. and Zhu J. and Liang H. and Wang C. and Chen M. and Li C. and Zhang Z. and Chen R. and Wu K. and Liu W.
Sleep disturbances in unmedicated children recently diagnosed with attention-deficit/hyperactivity disorder assessed by actigraphy and parent-report questionnaires	2020	European Psychiatry	Marta C.F. and Imma I.P. and Cristina G.G. and Ja A.D.
24 hour blood pressure monitoring and early echocardiographic findings	2022	Revista Colombiana de Cardiologia	Vargas-Vergara D. and Villamizar-Quintero A.J. and Fandino-Farias C.A.
Rhythm Control Vs Rate Control in a Contemporary Ambulatory Atrial Fibrillation Cohort: Post Hoc Analysis of the IMPACT-AF Trial	2022	CJC Open	Govindapillai A. and Cox J.L. and Thabane L. and Doucette S. and Xie F. and MacKillop J.H. and Ciaccia A. and Choudhri S.H. and Nemis-White J.M. and Hamilton L.M. and Parkash R. AO - Govindapillai, Arun; ORCID: https://orcid.org/0000-0002-1755-3299
The mobile sleep medicine model in neurologic practice: Rationale and application	2022	Frontiers in Neurology	Boulos M.I. and Chi L. and Chernyshev O.Y.
Rehabilitation Needs in Oculopharyngeal Muscular Dystrophy	2022	PM and R	Rezac K.J. and Bryant M.G. and Pack B.C.
Obstructive sleep apnea in schizophrenia - how to screen, why to treat?	2019	European Psychiatry	Szaulinska K. and Kukla N. and Kolosowska K. and Rowicka A. and Poradowska E. and Wichniak A.
Differences in sleep apnea diagnosis by patient race and ethnicity	2022	Journal of Sleep Research	Lee-Heidenreich D. and Kushida C.
Active detection of sleep apnea patients in stroke unit	2022	Journal of Sleep Research	Yoo S. and Joo Y. and Kim G.-N. and Kim S.H. and Ko N.G. and Kim J.Y. and Yang T.-W. and Kwon O.-Y.K. and Kim Y.-S. and Kim D.-H.
Pediatric obstructive sleep apnea: A potential opportunity for a novel oral appliance therapy	2022	Journal of Sleep Research	Heckman S. and Kushida C. and Witmans M.
High incidence of obstructive sleep apnea in long COVID-19 patients	2022	Journal of Sleep Research	Pires L. and Fatal T. and Saraiva C. and Possacos C. and Silva O. and Munha J. and Drummond M.
Obstructive sleep apnea treatment beyond positive airway pressure - the contribution of stomatology	2022	Journal of Sleep Research	Branquinho Pinheiro R. and Pereira M. and Pereira C. and Pedro I. and Vanessa P. and Leitao C. and Coutinho F. and Staats R. and Pinto P. and Salvado F. and Barbara C.
A multidisciplinary initiative for screening and treating sleep disorders in the only tertiary centre in North-Eastern Mexico	2022	Journal of Sleep Research	Torrecillas Gordillo M.J. and Garza Marichalar J.G. and Ferrari Aquino L. and De la Garza Manrique P.M. and Martinez C.D. and De la Garza Garcia L.A. and Chavez Luevanos B.E.
Influence of eating behaviors on dietary intake and quality of life among low-income bariatric surgery candidates: A preliminary study	2022	Obesity Medicine	Nascimento Santos B.M. and dos Santos Vieira D.A. and Rocha de Almeida R. and Batista Oliveira V. and de Santana Pereira J. and Candido de Souza M.F. and Santos Rocha R.M. and Almeida-Santos M.A. and Aidar F.J. and Sobral Sousa A.C. AO - dos Santos Vieira, Diva Aliete; ORCID: https://orcid.org/0000-0003-40...
Comparison of Muller's maneuver simulated snoring and sleep endoscopy according to VOTE classification in sleep apnea patients	2021	B-ENT	Korkmaz M.O. and Guven M. and Elden H. and Yilmaz M.S.
NEW DOMICILIARY SUPPLEMENTAL OXYGEN THERAPY AFTER COVID-19 RELATED HOSPITALIZATION IN U.S. MILITARY VETERANS IN METROPOLITAN CHICAGO	2022	Journal of Investigative Medicine	Kaul M. and Gupta P. and Rubinstein I.
ESTIMATION OF THE PREVALENCE OF NON-ALCOHOLIC FATTY LIVER DISEASE DURING OBSTRUCTIVE SLEEP APNEA SYNDROME	2022	United European Gastroenterology Journal	Ben Mohamed A. and Yakoubi M. and Khsiba A. and Mahmoudi M. and Medhioub M. and Hamzaoui M.L. and Azzouz M.M.
Inflammation and neurocognitive damage markers in elderly people with obstructive sleep apnea	2022	Sleep Science	Sezera L. and De Cezaro J.C. and Cortes L. and Facco C.P. and Martinez D. and Moraes R.S.
The effect of positive airway pressure therapy on intraocular pressure and retina in severe obstructive apnea syndrome	2022	Sleep and Biological Rhythms	Dikmen N. and Cakmak A.I. and Urfalioglu S. AO - Cakmak, Ayse Idil; ORCID: https://orcid.org/0000-0003-4377-7314
Obstructive Sleep Apnea in a 2-Year-Old Down Syndrome Child: Successful Management With Adenotonsillectomy Followed by Rapid Maxillary Expansion Treatment	2022	Sleep Medicine Research	Park M.J. and Kim Y.-J. and Chung Y.-S. AO - Chung, Yoo-Sam; ORCID: https://orcid.org/0000-0002-8866-5415 AO - Park...
PURA syndrome	2022	Anasthesiologie und Intensivmedizin	Rubin K. and Sigler E.
Apnea-hypopnea Index is Correlated with Pulse Rate in Patients with Sleep-related Breathing Disorder without Hypertension, Cardiovascular Disease, or Diabetes Mellitus	2022	Clinical Psychopharmacology and Neuroscience	Moon J. and Park J.H. and Cho S.-E. and Ko K.-P. and Shin S.-H. and Kim J.-E. and Ryu J.K. and Kang S.-G. AO - Moon, Jeonggeun; ORCID: https://orcid.org/0000-0001-6431-2802 AO - Park...
Behavioral sleep medicine-The need for harmonization of clinical best practice outcome measures in children and adolescents with intellectual or developmental disabilities and restless sleep	2022	Frontiers in Psychiatry	Silvestri R. and Ipsiroglu O.S.
Effect of low dose acetylsalicylic acid and anticoagulant on clinical outcomes in COVID-19, analytical cross-sectional study	2022	Health Science Reports	Malik M.B. and Amer S.A. and Merrell E. and Russo R. and Riley J.B. and Scro A. and James E. and Anuforo A. and Adhikari S. and Siciliano R. and Chebaya P. and Darling E. and Kuhn M. and Nieman G. and Shawkat A. and Aiash H. AO - Malik, Muhammad B.; ORCID: https://orcid.org/0000-0002-9493-6226 AO - Ame...
Obesity secondary to endocrinology syndrome in a polymorbid patient	2022	Revista Clinica Espanola	Manas-Martinez A.B. and Morillo-Vanegas D. and Bermudez-Cameo R. and Marcos-Mondon S.
Real-life burden of hospitalisations due to COPD exacerbations in Spain	2022	ERJ Open Research	Izquierdo J.L. and Rodriguez J.M. and Almonacid C. and Benavent M. and Arroyo-Espliguero R. and Agusti A.
Using Single-Photon Emission Computerized Tomography on Patients With Positive Quantitative Electroencephalogram to Evaluate Chronic Mild Traumatic Brain Injury With Persistent Symptoms	2022	Frontiers in Neurology	Gosset A. and Wagman H. and Pavel D. and Cohen P.F. and Tarzwell R. and Bruin S.D. and Siow Y.H. and Numerow L. and Uszler J. and Rossiter-Thornton J.F. and McLean M. and Lierop M.V. and Waisman Z. and Brown S. and Mansouri B. and Basile V.S. and Chaudhary N. and Mehdiratta M.
Multispecialty multidisciplinary input into comorbidities along with treatment optimisation in heart failure reduces hospitalisation and clinic attendance	2022	Open Heart	Essa H. and Walker L. and Mohee K. and Oguguo C. and Douglas H. and Kahn M. and Rao A. and Bellieu J. and Hadcroft J. and Hartshorne-Evans N. and Bliss J. and Akpan A. and Wong C. and Cuthbertson D.J. and Sankaranarayanan R. AO - Mohee, Kevin; ORCID: https://orcid.org/0000-0002-7409-7197 AO ...
Effect of sodium-glucose co-transporter inhibitors on blood pressure values. A new class of diuretic drugs?	2022	Arterial Hypertension (Poland)	Gluszek J. and Kosicka T.
The Impact of Continuous Positive Airway Pressure Use on Dry Eye Disease	2022	US Ophthalmic Review	Matossian C.
Sleep disturbances and sleep patterns in children with tic disorder: A case-control study	2022	Frontiers in Pediatrics	Mi Y. and Zhao R. and Sun X. and Yu P. and Wang W. and Li J. and Liang Z. and Wang H. and Wang G. and Sun K.
Cardiovascular implications in adolescent and young adult hypertension	2022	Reviews in Cardiovascular Medicine	Raina R. and Khooblall A. and Shah R. and Vijayvargiya N. and Khooblall P. and Sharma B. and Datla N. and Narang A. and Yerigeri K. and Melachuri M. and Kusumi K.
Utilization of a neurology specialty service by primary care providers for headache management at a tertiary care hospital	2022	Journal of Central Nervous System Disease	Vazirian S. and Ho T. and Weideman R.A. and Salinas M.R. and Hurd P.W. and Stuve O. AO - Stuve, Olaf; ORCID: https://orcid.org/0000-0002-0469-6872
Qualitative Interview Study of Gynecologic Oncologist Utilization of Recommended Same-Day Discharge Following Minimally Invasive Hysterectomy	2022	Journal of Personalized Medicine	Bunde S. and Adambekov S. and Glikson E. and Linkov F.
The effects of lateral pharyngoplasty on carotid intima-media thickness in patients with obstructive sleep apnoea	2022	Sleep Science	Iglesias E.P. and Cahali M.B.
Sleep disorders among Aboriginal Australians with Machado-Joseph Disease: Quantitative results from a multiple methods study to assess the experience of people living with the disease and their caregivers	2022	Neurobiology of Sleep and Circadian Rhythms	LaGrappe D. and Massey L. and Kruavit A. and Howarth T. and Lalara G. and Daniels B. and Wunungmurra J.G. and Flavell K. and Barker R. and Flavell H. and Heraganahally S.S. AO - Massey, Libby; ORCID: https://orcid.org/0000-0002-7180-276X
Continuous Positive Airway Pressure Adherence and Treatment Cost in Patients With Obstructive Sleep Apnea and Cardiovascular Disease	2022	Mayo Clinic Proceedings: Innovations, Quality and Outcomes	Bock J.M. and Needham K.A. and Gregory D.A. and Ekono M.M. and Wickwire E.M. and Somers V.K. and Lerman A. AO - Bock, Joshua M.; ORCID: https://orcid.org/0000-0002-0101-0900 AO - Somer...
Factors Affecting Device Adherence of Patients with Obstructive Sleep Apnea Syndrome in the COVID-19 Pandemic and Normalization Process	2022	Journal of Turkish Sleep Medicine	Sunbul E.A. and Karaci R. and Gulec H. and Domac F.M. AO - Sunbul, Esra Aydin; ORCID: https://orcid.org/0000-0003-1864-9345
Association of Office and Ambulatory Blood Pressure with Left Ventricular Structure and Function in Hypertensive Patients	2022	International Journal of General Medicine	Sang Z. and Zeng X. and Yuan X. and Wang X. and Fu L. and Zhuang W.
Predictive value of CTRP3 for the disease recurrence of atrial fibrillation patients after radiofrequency ablation	2022	American Journal of Translational Research	Wang Z. and Liang C. and Gao Y. and Meng X. and Chi H. and Chen M.
Thiamine deficiency in an adolescent following bariatric surgery	2022	Journal of Pediatric Surgery Case Reports	Giblin J. and Santos M. and Finck C. AO - Giblin, Jillian; ORCID: https://orcid.org/0000-0002-2695-9119 AO - Santos...
Cardiovascular risk associated with co-morbid insomnia and sleep apnoea (COMISA) in type 2 diabetics	2022	Sleep Science	Hein M. and Lanquart J.-P. and Mungo A. and Loas G.
New domiciliary supplemental oxygen therapy after hospitalisation for COVID-19 in metropolitan Chicago	2022	ERJ Open Research	Kaul M. and Gupta P. and Kalra S. and Gardner J. and Gordon H.S. and Rubinstein I.
A Retrospective Review of Opioid Prescribing Practices for At-Risk Pediatric Populations Undergoing Ambulatory Surgery	2022	Journal of Pediatric Pharmacology and Therapeutics	Lee S. and Reid A. and Tong S. and Silveira L. and Thomas J.J. and Masaracchia M.M.
Resistance Training of Inspiratory Muscles After Coronary Artery Disease May Improve Obstructive Sleep Apnea in Outpatient Cardiac Rehabilitation: RICAOS Study	2022	Frontiers in Physiology	Labeix P. and Berger M. and Zellag A. and Garcin A. and Barthelemy J.-C. and Roche F. and Hupin D.
Using health administrative data to identify patients with pulmonary hypertension: A single center, proof of concept validation study in Ontario, Canada	2022	Pulmonary Circulation	Wijeratne D.T. and Housin A. and Lajkosz K. and Lougheed M.D. and Xiong P.Y. and Barber D. and Doliszny K.M. and Archer S.L. AO - Xiong, Ping Yu; ORCID: https://orcid.org/0000-0001-6238-6138
Impact of dedicated outpatient pulmonary follow-up for hospitalized patients with acute pulmonary embolism	2022	Pulmonary Circulation	Noto J.G. and Rali P.
Long-term use of CPAP in patients with obstructive sleep apnea: a prospective longitudinal cohort study	2022	Sleep and Biological Rhythms	Mokleby M. and Overland B. AO - Mokleby, Margareta; ORCID: https://orcid.org/0000-0001-9091-3126 AO - ...
Effect of Age on Relationship between Hypertension and its Clinical Manifestations	2022	Pakistan Journal of Medical and Health Sciences	Hameed F. and Ul Haque M. and Iqbal J. and Hussain T. and Memon Z.H. and Naz S.
Scabies Infestation and Risk of Acute Myocardial Infarction: A Population-Based Cohort Study	2022	Journal of Personalized Medicine	Ko Y.-P. and Chen P.-Y. and Hsu C.Y. and Chang R. and Hu K.-C. and Chiu L.-T. and Hung Y.-M. and Mar G.-Y.
Prevalence of complications among adult and pediatric Medicaid-insured patients with sickle cell disease in the United States	2022	Journal of Managed Care and Specialty Pharmacy	Smith T. and Nguyen A. and Henderson C. and Beaubrun A. and Lingohr-Smith M. and Lin J. and Campbell A.
Proximal Versus Distal Hypoglossal Nerve Stimulation: Large Trial Comparative Results	2022	Otolaryngology - Head and Neck Surgery	Jacobowitz O. and Lovett E.G. and Malhotra A. and Maurer J.T. and Mickelson S.A. and Schwartz A.R.
Long-term Generator Replacement in Hypoglossal Nerve Stimulator Clinical Trial Patients	2022	Otolaryngology - Head and Neck Surgery	Soose R.J. and Strollo P.J. and Steffen A. and De Vries N. and Van Maanen P. and Maurer J.T.
Complications of Hypoglossal Nerve Stimulator Implantation: A Large Database Analysis	2022	Otolaryngology - Head and Neck Surgery	Lorenz F.J. and Goyal N.
Social Media Influence on Rates of Tonsillectomy for Tonsil Stones	2022	Otolaryngology - Head and Neck Surgery	Cerasiello S.Y. and Sandelski M. and Hurtuk A.M.
Preoperative Pediatric Sleep Questionnaire Reduces Latency Between Consultation and Adenotonsillectomy	2022	Otolaryngology - Head and Neck Surgery	Reed S. and Scott A.R.
CHARACTERISTICS OF EARLY ADOPTERS OF BUDESONIDE/GLYCOPYRROLATE/FORMOTEROL: A SINGLE-INHALER TRIPLE THERAPY FOR COPD	2022	Chest	POLLACK M. and G NOORDUYN S. and LEE I. and KS SUN K. and ZHAO X. and K KRUSE L.I.S.A. and FEIGLER N. and M. PATEL S. and NEAR A.
INTERMITTENT HEART BLOCK IN OSA	2022	Chest	WATTS A.B.I. and CHANDNA S. and SHAH M. and RAJ K. and C TOQUICA GAHONA C.
HOSPITAL SCREENING FOR MODERATE TO SEVERE OSA	2022	Chest	DURDEVIC M. and MENDEZ M. and PANT S. and DURDEVIC D. and DOUGHTEN J. and MANDEL M. and ACHARYA P. and NAARAAYAN A. and JESMAJIAN S.
DUCHENNE MUSCULAR DYSTROPHY RESPIRATORY PROFILES FROM REAL-WORLD REGISTRY DATA: A RETROSPECTIVE LONGITUDINAL STUDY	2022	Chest	HNAINI M.M. and CAMPBELL C. and MILLER M. and DOWNS M.A.T.T. and ST LAURENT A.
FOLLICULAR LYMPHOMA HIDDEN BEHIND AN INTERSTITIAL LUNG DISEASE	2022	Chest	MONTANO L.O.G. and FONSECA FERRER V. and MORALES S. and MERCADER-PEREZ M. and G RODRIGUEZ VELEZ J.O.S.E. and RODRIGUEZ-CINTRON W.
ANATOMICALLY SUSTAINABLE VARIATION OF UNILATERAL PULMONARY ARTERY AGENESIS (UPAA)	2022	Chest	WESTFALL J.O.H.N. and GEISER E.R.I.C.
POST-COVID PULMONARY COMPLICATIONS IN THE OUTPATIENT SETTING: ARE WE PREPARED FOR THE AVALANCHE?	2022	Chest	ACHARYA S. and AKRAM A.L.I. and BHATTARAI S. and KODALI L.
BURDEN OF ILLNESS IN PATIENTS WITH PULMONARY HYPERTENSION DUE TO COPD IN US ADMINISTRATIVE CLAIMS DATA	2022	Chest	KLINGER J.R. and WU B. and D MORLAND K. and CLASSI P. and M FIANO R.Y.A.N. and GRABICH S.
PARADOXICAL VOCAL-FOLD MOTION MIMICKING RECURRENT ASTHMA EXACERBATION	2022	Chest	SHAH M. and CHANDNA S.
The Value of Surgical and Non-surgical Treatment for Sleep Apnea: A Closer Look At Healthcare Utilization	2022	Journal of Oral and Maxillofacial Surgery	Huang A. and Abdelwahab M. and Marques S. and Taheri N. and Capasso R.
Hypoxic Obstructive Sleep Apnoea in Children: A Subtype Associated with Higher Cardiovascular Risk	2022	Hong Kong Journal of Paediatrics	Cheng S.Y.S. and Chan K.C.C. and Li A.M. and Au C.T.
Making Lemonade with Lemons: A multi-institutional effort to improve same-day discharge for sleeve gastrectomy amid the COVID-19 pandemic	2022	Surgery for Obesity and Related Diseases	Anonymous.
AVOMD: A NOVEL CLINICAL DECISION SUPPORT TOOL TRANSFORMING DELIVERY OF HEALTHCARE AND MEDICAL EDUCATION	2022	Journal of General Internal Medicine	Saperstein Y. and Mui P.
Heart failure with preserved ejection fraction and atrial fibrillation, the role of obesity: data from the CHECK-HF registry	2022	European Journal of Heart Failure	Aga Y. and Radhoe S.P. and Linssen G.C.M. and Brunner-La-Rocca H.P. and Grosfeld J.W. and Viergever E.P. and Takens L.H. and Pisters R. and Hemels M. and Zijlstra F. and Van Dalen B.M. and Brugts J.J.
Real life results of a systematic diagnostic work-up in patients suspected for heart failure with preserved ejection fraction	2022	European Journal of Heart Failure	Mourmans S.G.J. and Weerts J. and Barandiaran Aizpurua A. and Henkens M.T.H.M. and Uszko-Lencer N.H.M.K. and Knackstedt C. and Brunner-La-Rocca H.P. and Van Empel V.P.M.
Safety of benzodiazepines in chronic heart failure	2022	European Journal of Heart Failure	Ribeirinho-Soares P. and Madureira S. and Elias C. and Gouveia R. and Neves A. and Pereira J. and Soares M. and Lourenco P.
The Burden of Lifestyle Risk Factors in Patients Undergoing Treatment for Atrial Fibrillation in a Large Tertiary Hospital	2022	Heart Lung and Circulation	White M. and Wilsmore B. and Shewa M. and Riddiford E. and Wyse R. and Sanson-Fisher R. and Finlay-Jones H. and Bick D. and Williams T.
Assessment of Liver Stiffness using Transient Elastography in Patients with Obstructive Sleep Apnea: An Observational Study	2022	Journal of Clinical and Experimental Hepatology	Parchani A. and Kant R. and Gupta R. and Saini L.K.
Comparison of sleep quality in patients diagnosed with bipolar disorder in euthymia with treatment based on valproate plus antipsychotics or benzodiazepines	2022	Bipolar Disorders	Caballero A. and Palars C.B. and Ortiz H.O.
Results of a prospective clinical follow-up after tonsillotomy for obstructive sleep apnea in children	2022	Laryngo- Rhino- Otologie	Franziska S. and Julia S. and Jorg L.
Sleep-Disordered Breathing-Year in Review 2021	2022	Pediatric Pulmonology	Praud J.-P.
Long-Term Non-Invasive Ventilation in Children - State of the Art	2022	Pediatric Pulmonology	Amin R.
Pulmonary Function of Pediatric Patients with Duchenne Muscular Dystrophy at a Tertiary Government Hospital	2022	Pediatric Pulmonology	Arquillo M. and Lozada M.C. and Layug E.J. and Bautista K. and Calotes-Castillo L.
Sickle Cell Disease-Pulmonary Management	2022	Pediatric Pulmonology	Bossley C.J.
Severe BPD-Optional Treatments	2022	Pediatric Pulmonology	Kugelman A.
(PO-167) Serotonin Syndrome Morphing into Acute Dystonia due to Polypharmacy: A Deep Dive into the World of Pharmacokinetics and Pharmacodynamics	2022	Journal of the Academy of Consultation-Liaison Psychiatry	Cinderella M. and Nichols N.A. and Munjal S.
Feasibility of ambulatory blood pressure monitoring in the prediction of obstructive sleep apnea syndrome	2022	Sleep Medicine	Karpovich A.
A novel generic algorithm for analysis of the pulse wave signal during sleep	2022	Sleep Medicine	Marciniak A. and Strassberger C. and Zou D. and Hedner J. and Grote L.
Newly diagnosed obstructive sleep apnea in COVID-19 pneumonia patients: prospective analysis from a dedicated outpatient setting post-hospitalization - preliminary results	2022	Sleep Medicine	Clerigo V. and Alfaiate A. and Fernandes L. and Noivo D. and Sousa S. and Duarte P.
Is obstructive sleep apnea a risk factor for Severe Acute Respiratory Syndrome Coronavirus 2 infection?	2022	Sleep Medicine	Torun Parmaksiz E. and Parmaksiz E.
Using Actigraphy as a measure of cortical arousals in Cardiopulmonary Sleep Studies	2022	Sleep Medicine	Burrows K. and Johnson J.-A.
Sleep Quality and mortality in Comorbid Insomnia and Sleep Apnea: a 10-year follow up comparative study on the polysomnographic features	2022	Sleep Medicine	Abd ElHafeez S. and Mekki J. and Rocha I. and Salles C. and Meira e Cruz M.
Compliance with nocturnal Continuous Positive Airway Pressure (CPAP) therapy in moderate to severe Obstructive Sleep Apnea (OSA), an observational study	2022	Sleep Medicine	Lo Iacono C.A.M. and Marrocco M. and Achilli A. and Ippolito M. and Losacco R. and Ianni T. and Cacciafesta M. and Verrusio W.
The study on brain function state of narcolepsy patients	2022	Sleep Medicine	Yu J. and Tang Q. and Zhang Y. and Wang Z.
Relationship between sleep quality index and the physical activity level in patients with Chronic Obstructive Pulmonary Disease	2022	Sleep Science	Sebold R. and Camargo P.F. and Luporini L.D. and Goulart C.L. and Kawakami D.M.O. and Santos P.B. and Silva A.B.
Accuracy of the Epworth sleepiness scale and Berlin questionnaire for the diagnosis of obstructive sleep apnea in a specialized service	2022	Sleep Science	Barros Pinto R.C. and Lunardi J. and Hirose Ventura A.T. and Oliveira F.A. and Mendoza Bravo C.J. and Schorr F. and Garcia E.
OBSTRUCTIVE SLEEP APNEA IS ASSOCIATED WITH INCREASED CORONARY CALCIFICATION AND ARTERIAL STIFFNESS IN PATIENTS WTH DIABETIC NEPHROPATHY	2022	Journal of Hypertension	Nielsen S. and Nyvad J. and Christensen K.L. and Poulsen P.L. and Laugsen E. and Grove E.L. and Buus N.H.
LONG SLEEP DURATION AND AMBULATORY BLOOD PRESSURE	2022	Journal of Hypertension	Rietz H. and Hellqvist H. and Kahan T. and Hedner J. and Grote L. and Spaak J.
IMPACT OF LONG-TERM USE OF CPAP TREATMENT ON BLOOD PRESSURE AMONG REFRACTORY HYPERTENSIVE PATIENTS WITH OBSTRUCTIVE SLEEP APNEA	2022	Journal of Hypertension	Nemer C.B. and Chedier B. and De Hollanda Cavalcanti A. and Roderjan C.N. and Viegas B. and Dos Santos T.L. and De Azevedo J.C.M. and Alves H.F.A. and De Sa Kimura L.H. and De Carvalho Fortes C. and Da Silva M.V.S.B.V. and Lobo S.L.C.B. and De Souza F. and Muxfeldt E.S.
EFFECT OF LONG-TERM USE OF CONTINUOUS POSITIVE AIRWAY PRESSURE TREATMENT ON ARTERIAL STIFFNESS IN PATIENTS WITH OBSTRUCTIVE SLEEP APNEA AND RESISTANT HYPERTENSION	2022	Journal of Hypertension	Roderjan C.N. and De Souza F. and Chedier B. and De Hollanda Cavalcanti A. and Viegas B. and Carlos F.O.C. and Dos Santos T.L. and De Azevedo J.C.M. and De Carvalho Fortes C. and De Jmello Barreto B.Z. and De Melo Nolasco V. and Do Nascimento Vallaperde J.G. and Da Silva J.G.B. and Muxfeldt E.S.
EE421 Burden of Illness Related to Motor Function in Types 2 and 3 Spinal Muscular Atrophy (SMA)	2022	Value in Health	Sutherland C.S. and Aponte Ribero V. and Hoffart J. and Gravestock I. and Servais L.
Measuring Real-World Impact of Subsidy Decision on Sleep Tests Utilisation for the Diagnosis of Obstructive Sleep Apnoea	2022	Value in Health	Ng S. and Ong S.K.B. and Goh G.H.L. and See-Toh R.S.E. and Ju H. and Ng K.H.
HSD34 Treatment Patterns and Healthcare-Resource Utilization Among Chronic Rhinosinusitis with Nasal Polyps Patients: In the New Era of Biologics	2022	Value in Health	Jin L. and Ai L. and Lee K. and Liu Z. and Raja K. and Cohn D. and Zhang X.A. and Higashi M. and Jun T. and Oh W. and Calay E. and Savic R. and Ghosh K. and Kasarskis A. and Pan Q. and Stolovitzky G. and Govindaraj S. and Schadt E. and Wang X.
CO133 Initiation of Pharmacotherapies for Newly Diagnosed Early-Onset Idiopathic Restless Legs Syndrome from 2012-2019	2022	Value in Health	Costales B. and Vouri S.M. and Brown J.D. and Setlow B. and Goodin A.J.
Blood Pressure Variability With and Without Supplemental Oxygen During CPAP Withdrawal	2022	American Journal of Respiratory and Critical Care Medicine	Ercan S. and Turnbull C.D. and Stradling J.R.
"Breathe-In, Bleed-Out"	2022	American Journal of Respiratory and Critical Care Medicine	Singh G. and Jain H. and Sharma A. and Shah S. and Goldman Y.
Severe Obstructive Sleep Apnea in an Adolescent with Hypernasality, Dysarthria and Muscle Weakness	2022	American Journal of Respiratory and Critical Care Medicine	Park H. and Aborawi N. and Delfiner L. and Arens R.
Effects of Positive Airway Pressure (PAP) Treatment of Obstructive Sleep Apnea-Hypopnea (OSAH) on Maternal and Fetal Outcomes in Hypertensive Disorders of Pregnancy (HDP): A Pilot Randomized Controlled Trial	2022	American Journal of Respiratory and Critical Care Medicine	Panyarath P. and Goldscher Minerbi N. and Pamidi S. and Daskalopoulou S. and Gagnon R. and Dayan N. and Raiche K. and Olha A. and Benedetti A. and Kimoff R.
Post Pneumonectomy Hypoxemia Secondary to Worsening Right-to-Left Shunt Through Existing PFO	2022	American Journal of Respiratory and Critical Care Medicine	Agameya A. and Webster R. and Campagna A.C. and Gazourian L.
Positive Airway Pressure Therapy Initiation in Hospitalized Children with Obstructive Sleep Apnea	2022	American Journal of Respiratory and Critical Care Medicine	Ishizuka M. and Xanthopoulos M.S. and Maniaci J. and Tapia I.E. and Stefanovski D. and Beck S.E. and Afolabi-Brown O.
The Clinical Utility of the Oxygen Desaturation Index to Predict Sleep-Disordered Breathing in Children	2022	American Journal of Respiratory and Critical Care Medicine	Sunkonkit K. and Alzaid M. and Al-Saleh S. and Amin R.
The Impact of Atrial Fibrillation on In-Hospital Outcomes in Patients with Obesity Hypoventilation Syndrome	2022	American Journal of Respiratory and Critical Care Medicine	Reyes Pinzon V. and Khamooshi P. and Kang C. and Haghani Rad N. and Shaka H.
Patient Characteristics of Adolescents with E-cigarette and Vaping Abuse Identified Through a Novel Partnership Between Pediatric Pulmonary Medicine and Addiction Psychiatry	2022	American Journal of Respiratory and Critical Care Medicine	Holmes E. and Johnston K. and Deterding R. and Riggs P. and Messinger A.
Insomnia Among Patients Admitted with an Acute Exacerbation of Chronic Obstructive Pulmonary Disease and Association with Readmission	2022	American Journal of Respiratory and Critical Care Medicine	Neborak J.M. and Rojas J.C. and Kappel N. and Gupta J. and Huisingh-Scheetz M. and White S.R. and Arora V. and Press V.G.
Antifibrotic Treatment Prevalence, Clinical Outcomes, and Economic Burden Among Veterans with Idiopathic Pulmonary Fibrosis (IPF) in the United States	2022	American Journal of Respiratory and Critical Care Medicine	Qiu Y. and Zhu J. and Elpers B. and Dieyi C. and Byrne C. and Singh R. and Fischer A.
Prospective Out-Patient Study of Pulmonary Rehabilitation for Long COVID: Pilot Study	2022	American Journal of Respiratory and Critical Care Medicine	Windt M.R. and Flanagan L. and Mullaney H.
Risk Factors Prediciting of 30-Day Readmission of COPD Patients After Discharge From Hospital Related to Disease Exacerbation	2022	American Journal of Respiratory and Critical Care Medicine	Sadigov A.S. and Bagirzadeh A. and Abasaliyeva K.
Sleep Evaluation Center Questionnaire to Predict Positive Airway Pressure Use	2022	American Journal of Respiratory and Critical Care Medicine	Badami V. and Rojas E. and Naqvi S.F. and Aryal S. and Easterling J. and Stansbury R.C. and Sharma S.
Correlation of Inpatient and Outpatient Sleep Studies to Determine Risk of Sleep Disordered Breathing	2022	American Journal of Respiratory and Critical Care Medicine	Badami V. and Rojas E. and Naqvi S.F. and Aryal S. and Easterling J. and Stansbury R. and Sharma S.
Retrospective Analysis of CPAP Adherence in Patients with Obstructive Sleep Apnoea (OSA) During COVID-19 Pandemic Using Telemonitoring	2022	American Journal of Respiratory and Critical Care Medicine	Davidson C. and De Chavez M. and Nisar T. and Jayadev A.
HARMONY IN THE SLEEP LAB: A FOCUS ON RECOGNITION OF HYPOVENTILATION AND DIRECT FEEDBACK IMPROVES QUALITY OF PEDIATRIC TITRATIONS	2022	Sleep	DiMaria M. and Schultz B. and Falvo J. and Matthews E. and Ward M. and Land J. and Tauber D. and Beck S.
VALIDATION STUDIES FOR SCORING POLYSOMNOGRAMS AND HOME SLEEP APNEA TESTS WITH ARTIFICIAL INTELLIGENCE: SLEEP STAGE PROBABILITIES (HYPNODENSITY) DERIVED FROM NEUROLOGICAL OR CARDIORESPIRATORY SIGNALS	2022	Sleep	Anderer P. and Ross M. and Cerny A. and Fonseca P. and Shaw E. and Bakker J.
OPTIMIZING OBSTRUCTIVE SLEEP APNEA SCREENING AND EDUCATION IN UNDERSERVED COMMUNITY	2022	Sleep	Singh J. and Corso M. and Jones W. and Campbell O. and Moskos F.
CHARACTERIZATION OF OBSTRUCTIVE SLEEP APNEA IN ACTIVE-DUTY US MILITARY PERSONNEL RECEIVING INTERDISCIPLINARY CARE AT THE NATIONAL INTREPID CENTER OF EXCELLENCE	2022	Sleep	Hedglen E. and Paxton Willing M. and Riley M. and Srikanchana R. and Moxley J. and Gottshall J. and Brooks P. and Lippa S. and Kenney K. and Pickett T. and DeGraba T. and Rhodes C.S. and Werner J.
NEW ONSET INSOMNIA FOLLOWING COVID-19 INFECTION	2022	Sleep	Viereck M. and Javaheri S.
CORRELATION BETWEEN OXYGEN DESATURATION INDEX AND APNEA HYPOPNEA INDEX FOR DIAGNOSIS OF OBSTRUCTIVE SLEEP APNEA	2022	Sleep	Jamil S.B. and Kachechian T. and Armache M. and Alapati R. and Tsao J. and Huntley C. and Fast Z.
INVESTIGATING THE USE OF STOP-BANG QUESTIONNAIRE IN INPATIENT AND OUTPATIENT SETTINGS IN A RURAL HEALTHCARE SYSTEM	2022	Sleep	Mojarrab J.N. and Nwaedozie S. and Stoflet M. and Yeung P. and Kumar S. and Biswas A.
WHEN LOUD SLEEP AIDS A SILENT KILLER: A PREVALENCE STUDY ON OBSTRUCTIVE SLEEP APNOEA IN TYPE-2 DIABETICS FROM A TERTIARY CARE HOSPITAL IN WESTERN INDIA	2022	Sleep	Desai K. and Ghanchi F. and Rami K.
A MULTIDISCIPLINARY INITIATIVE FOR SCREENING AND TREATING SLEEP DISORDERS IN MENOPAUSE: EXPERIENCE IN A TERTIARY CENTER	2022	Sleep	Garza-Marichalar J. and Chavez-Luevanos B. and Hernandez-Sanchez E. and Ferrari-Aquino A. and Garza-Leal J. and Castillo-Saenz L. and Sanchez-Gutierrez P. and Parra-Mendoza I.
ASSOCIATIONS BETWEEN SLEEP APNEA RISK AND OXYGEN DESATURATION INDICES WITH CEREBRAL SMALL VESSEL DISEASE IN PATIENTS WITH STROKE	2022	European Stroke Journal	Liu X. and Lam D.C.-L. and Mak H.K.-F. and Ip M.S.-M. and Lau K.K.
Chronic psychiatric diagnoses increase emergency department utilization following bariatric surgery	2022	Surgical Endoscopy	Samuels J.M. and Carmichael H. and Hazel K. and Velopulos C. and Rothchild K. and Schoen J.
The impact of a structured polygraphy screening incorporated in a novel remote mobile health pathway on sleep apnoea prevalence in patients with atrial fibrillation	2022	Europace	Verhaert D. and Betz K. and Gawalko M. and Hermans A.N.L. and Van Der Velden R.M.J. and Westra S.W. and Schotten U. and Hendriks J.M. and Vernooy K. and Linz D.
Performance of STOP-BANG questionnaire as sleep apnoea screening tool and development of a novel pre-selection model in patients with atrial fibrillation - insights from the Virtual-SAFARI study	2022	Europace	Betz K. and Verhaert D.V.M. and Gawalko M. and Hermans A.N.L. and Van Der Velden R.M.J. and Schotten U. and Vernooy K. and Hendriks J. and Linz D.
HEALTH ECONOMIC IMPACT OF POSITIVE AIRWAY PRESSURE TREATMENT IN PATIENTS WITH SLEEP APNEA AND TYPE 2 DIABETES: A DIFFERENCE-INDIFFERENCE ANALYSIS	2022	Diabetes Technology and Therapeutics	Gu Q. and Huang F. and Kaszycki C. and Lam F.
To correlate Mallampati scale and cephalometric parameters with the presence and severity of sleep related breathing disorders in the Indian subjects	2022	Lung India	Kumar V. and Gupta R. and Jaiswal A. and Chauhan D.
The role of respiratory nurses in New Zealand	2022	Respirology	Poot B. and McGinty M. and West J.
Screening for Obstructive Sleep Apnoea in Mental Health Patients	2022	Respirology	Zhang L.Y. and Anderson J. and Higgins N. and Robinson J. and Francey S. and Burke A. and Robinson G. and Curtin D. and Tay G.
Sleep disordered breathing among recovered Covid-19 patients	2022	Respirology	Banh L. and Mohammedieh A. and Byrne A.
Feasibility of Single Lung Transplant for Post-COVID Fibrosis: A Case Report	2022	Journal of Heart and Lung Transplantation	Cerier E.J. and Kurihara C. and Bharat A.
An Uncommon Cause of a Common NMJ Disorder	2022	Journal of Clinical Neuromuscular Disease	Shah D. and Bhai S. and Elliott J.
eP066: Pitt-Hopkins syndrome, A high functioning family with milder phenotypes	2022	Genetics in Medicine	Abu-El-Haija A.
SYMPTOMATIC NON-SUSTAINED VENTRICULAR TACHYCARDIA ASSOCIATED WITH RESOLVED MILD COVID-19	2022	Journal of the American College of Cardiology	Sheikh M.A. and Schrader K. and Siddiqui O. and Al-Khadra Y. and Patel R. and Regmi M.R. and Niaz Z. and Kropp R. and Missula V. and Schiller L. and Singanallur P. and Sukkari M. and Gleason M. and Holtz D. and Kulkarni A.K.
IMPACT OF A CMA-DRIVEN RISK FACTOR SCREENING PROTOCOL IN AN ATRIAL FIBRILLATION CLINIC	2022	Journal of the American College of Cardiology	Misra S. and Smith J. and Lee N. and Moran A. and Asare A. and Foster T. and Mehta R. and Saxonhouse S.J.
CPAP ADHERENCE REDUCES TREATMENT COST IN PATIENTS WITH OBSTRUCTIVE SLEEP APNEA AND CARDIOVASCULAR DISEASE	2022	Journal of the American College of Cardiology	Bock J. and Needham K. and Gregory D.A. and Ekono S.M. and Wickwire E.M. and Somers V.K. and Lerman A.
HDL may play a protective role in the development of elevated liver enzymes in obese adolescents	2022	Journal of Investigative Medicine	Makebish M. and Veligaram H. and Agarwal P. and Sacks A. and Burns J.J.
Prevalence of and Factors Associated with Sleep-Wake Abnormalities in Patients with Cirrhosis	2021	Journal of Clinical and Experimental Hepatology	Kumar M. and Kainth S. and Kumar S. and Bhardwaj A. and KumarAggarwal H. and Maiwall R. and Jamwal K.D. and Shasthry S.M. and Jindal A. and Choudhary A. and Anand L. and Dhamija R.M. and Chibbar G. and Chander Sharma B. and Sarin S.K.
Factors Predisposing Patients to Asthma Exacerbation Requiring Hospitalization: A Retrospective Study Among Lebanese Patients	2021	European Respiratory and Pulmonary Diseases	Fata A. and Jabbour G. and Sleilaty G. and Raad E. and Aoun-Bacha Z. AO - Aoun-Bacha, Zeina; ORCID: https://orcid.org/0000-0001-9723-1267
Arterial hypertension since 37 years of age with absence of dipping in ambulatory blood pressure measurement	2021	Medizinische Monatsschrift fur Pharmazeuten	Koziolek M.
Long-term cardiac sequelae in patients referred into a diagnostic post-covid-19 pathway: The different impacts on the right and left ventricles	2021	Diagnostics	Pela G. and Goldoni M. and Cavalli C. and Perrino F. and Tagliaferri S. and Frizzelli A. and Mori P.A. and Majori M. and Aiello M. and Sverzellati N. and Corradi M. and Chetta A.
Clinical risk factors and predictive score for the non-dipper profile in hypertensive patients: a case-control study	2021	Clinical Hypertension	Chotruangnapa C. and Tansakun T. and Roubsanthisuk W. AO - Chotruangnapa, Chavalit; ORCID: https://orcid.org/0000-0002-2761-6310 ...
An observational study to determine severity and complications associated with non-alcoholic fatty liver disease with special emphasis on riskfactors	2021	Research Journal of Pharmacy and Technology	Yasmeen R. and Jabeen H.H. and Aseena R. and Taneem K. and Syed U.
Clinical utility of rhythm control by electrical cardioversion to assess the association between self-reported symptoms and rhythm status in patients with persistent atrial fibrillation	2021	IJC Heart and Vasculature	Hermans A.N.L. and Pluymaekers N.A.H.A. and Lankveld T.A.R. and van Mourik M.J.W. and Zeemering S. and Dinh T. and den Uijl D.W. and Luermans J.G.L.M. and Vernooy K. and Crijns H.J.G.M. and Schotten U. and Linz D.
Diseases of the adenoids and tonsils in children	2021	Surgery (United Kingdom)	McNeill E. and Houston R.
Questionnaire and portable sleep test screening of sleep disordered breathing in acute stroke and TIA	2021	Journal of Clinical Medicine	Petrie B.K. and Sturzoiu T. and Shulman J. and Abbas S. and Masoud H. and Romero J.R. and Filina T. and Nguyen T.N. and Lau H. and Clark J. and Auerbach S. and Pyatkevich Y.G. and Aparicio H.J.
Apnea-hypopnea index severity as an independent predictor of post-tonsillectomy respiratory complications in pediatric patients: A retrospective study	2021	Ear, Nose and Throat Journal	Rossi N.A. and Spaude J. and Ohlstein J.F. and Pine H.S. and Daram S. and McKinnon B.J. and Szeremeta W. AO - Rossi, Nicholas A; ORCID: https://orcid.org/0000-0002-7105-2196 AO - ...
Complications of microdebrider assisted endoscopic adenoidectomy	2021	Current Pediatric Research	Jaber M.R.
Sleep apnoea and incident malignancy in type 2 diabetes	2021	ERJ Open Research	Driendl S. and Arzt M. and Zimmermann C.S. and Jung B. and Pukrop T. and Boger C.A. and Haferkamp S. and Zeman F. and Heid I.M. and Stadler S.
Long-Term Weight Change and Glycemic Control in Patients With Type 2 Diabetes Mellitus and Treated vs. Untreated Sleep-Disordered Breathing-Analysis From the DIAbetes COhoRtE	2021	Frontiers in Neurology	Schaller L. and Arzt M. and Jung B. and Boger C.A. and Heid I.M. and Stadler S.
Case-ascertainment models to identify adults with obstructive sleep apnea using health administrative data: Internal and external validation	2021	Clinical Epidemiology	Kendzerska T. and van Walraven C. and McIsaac D.I. and Povitz M. and Mulpuru S. and Lima I. and Talarico R. and Aaron S.D. and Reisman W. and Gershon A.S.
[truncated: 4,136 more rows]

## Sheet: <10 OSA Patients
title	year	journal	authors
[truncated: 8 more rows]

## Sheet: Abstracts, Reviews, Opinions
title	year	journal	authors
[truncated: 145 more rows]

## Sheet: Not in English
title	year	journal	authors
[truncated: 11 more rows]

[truncated: 1 more sheets: Out of Scope]
