# Supplementary material for: Safety of outpatient non-upper airway surgery for patients with obstructive sleep apnea in ambulatory surgical centers: A systematic review
Source: PLoS One. 2025 Jul 7;20(7):e0326704. doi: 10.1371/journal.pone.0326704 (PMC12233240; doi:10.1371/journal.pone.0326704)
Supplement: S2 Data — (XLSX) [file pone.0326704.s010.xlsx]

## Sheet: Hospital
Author	Date of Extraction	Name of Reviewer	Year	Surgery Performed	Selection criteria	Discharge Criteria	Patients WITH OSA												Patients WITHOUT OSA
							Number of Patients	Age	BMI	Male (%)	Severity of OSA	Comorbidities	Admission Rate (%)	Causes for Admission	24 hour Postoperative complication rate (%)	Specific 24 hour complications	30 day complication rate (%)	Mortality Rate (%)	Number of Patients	Age	BMI	Male (%)	Severity of OSA	Comorbidities	Admission Rate (%)	Causes for Admission	24 hour Postoperative complication rate (%)	Specific 24 hour complications	30 day complication rate (%)	Mortality Rate (%)	Relevant Findings of Study
Bryson	April 3rd, 2023	Muaaz	2012	All excluding Upper Airway surgery	Need a PSG on file, need to be treated with PAP for sleep apnea, surgeon/anaesthesiologist judgment	surgeon/anaesthesiologist judgment	674	N/A	N/A	63.5	Mild AHI 5-15 = 23%, Moderate AHI 16-30 = 10%, Severe AHI > 30 = 11%	N/A	6.7	N/A	16	N/A	0.3% readmissions	0	873	N/A	N/A	35.2	N/A	N/A	5.6	N/A	13.1	N/A	N/A	N/A	Controlled for undiagnosed sleep apnea, no statistically significant difference found between OSA and non-OSA population for admissions or complications, both populations had higher admission rate than general population. Age, BMI, severity of OSA and male gender were not correlated with admission. Only study with all complications and uses estimated complication rate
Dupanovic	April 3rd, 2023	Muaaz	2017	Gastric banding	surgeon/anaesthesiologist	surgeon/anaesthesiologist	76	N/A	N/A	N/A	N/A	N/A	23.7	N/A	N/A	N/A	0% readmissions	0	125	N/A	N/A	N/A	N/A	N/A	22.4	N/A	N/A	N/A	0% readmissions	0	Found no significant difference between OSA and non-OSA populations
Hudson	April 3rd, 2023	Muaaz	2018	Orthopedic extremity surgery	surgeon/anaesthesiology, ASA physical status I-II with no pregnancy or drug/alcohol chronic use, Age < 65	hospital discharge criteria, surgeon/anaesthesiologist	66	46.1 ± 11.1	29.3 ± 3.6	90.9	Mean REI = 9.1 ± 11.7	Hypertension: 31.8%, Hyperlipidemia: 27.3%, GERD: 18.2%, Depression: 4.5%, Hypothyroid: 4.5%, Migraine: 6.1%, Asthma: 6.1%	18.2	41.7% Respiratory monitoring, 25% Pain, 8.3% Antibiotics	34.8	28.9% Supplemental O2 10.6% Tachycardia, 28.9% Supplemental O2, 10.6% Tachycardia, 3.0% Bradycardia	0.0% readmissions	0	100	35.4 ± 9.6	27.2 ± 4.0	55	N/A	Hypertension: 8%, Hyperlipidemia: 7%, GERD: 10%, Depression: 5%, Hypothyroid: 6%, Migraine: 2%, Asthma: 2%	12	41.7% Pain, 16.7% Respiratory monitoring, 16.7% Pain	38	22% Supplemental O2, 17% Tachycardia, 6% Bradycardia, 4% Other arrhythmias	0.0% readmissions	0	Gave a respiratory polygraphy to each patient beforehand, Anaesthesia team only learned about OSA diagnosis before the study, no significant difference in complications or admissions, small sample size; respiratory complications defined as supplemental oxygen use, reintubation, or airway obstruction requiring ventilation
Jackson	April 3rd, 2023	Muaaz	2023	Sleeve gastrectomy	BMI <60, Age <65	<100 bpm, systolic BP > 90, oral tolerance, <1.5 g/dL decrease in hemoglobin, ambulation, proper voiding of urine, surgeon/anaesthesiologist	205	N/A	N/A	N/A	N/A	N/A	47.3	N/A	N/A	N/A	N/A	N/A	433	N/A	N/A	N/A	N/A	N/A	26.3	N/A	N/A	N/A	N/A	N/A	Broad selection protocol, only study to find a significant difference in admissions for patients with and without OSA, gives no further information on comorbidities between both populations
Kleipool	April 3rd, 2023	Muaaz	2023	Laparoscopic Roux-en-Y Gastric Bypass	Age <65, BMI<50, treated adhered sleep apnea, optimized comorbidities, anaesthesiologist	surgeon/anaesthesiologist, stable vital signs after 6h (<100 bpm, <38 C, <10 mmHg drop in diastolic blood pressure, oxygen saturation >95%) no surgical or anesthetic complications or abnormalities, <1.0 mmol/L decrease in hemoglobin	49	43 ± 12	42 ± 3	26.5	N/A	Hypertension: 12.2%, Diabetes: 10.2%, Dyslipidemia: 8.2%	8.2	75% Abnormal vital signs, 25% Delayed start of surgery	6.1	6.1% cardiorespiratory complications	8.2 complications, 14.3 revisits, 8.2 readmissions	0	N/A	N/A	N/A	N/A	N/A	N/A	N/A	N/A	N/A	N/A	N/A	N/A	Well defined protocol for selection and discharge protocol. Bias introduced due to assuming that unstable vital signs are due to cardiorespiratory complications, small sample size, respiratory complication defined as oxygen saturation <90% on nasal cannula, apnea lasting more than 10s, or <8 breaths per minute
Masaracchia	April 3rd, 2023	Muaaz	2018	Shoulder arthroscopy	surgeon/anaesthesiologist	surgeon/anaesthesiologist	7761	55.8 ± 11.1	N/A	67.7	N/A	Heart Disease: 4.4%, Cerebrovascular disease: 0.86%, COPD: 22.2%, Liver Disease: 0.08%, Diabetes: 32.1%, Renal Disease: 2.5%, AIDS: 0.03%, Cancer: 0.45%	<0.1	N/A	N/A	N/A	4.10 complications, 0.21 readmissions	<0.1	121171	48.2 ± 16.1	N/A	60.3	N/A	Heart Disease: 1.5%, Cerebrovascular disease: 0.29%, COPD: 9.5%, Liver Disease: 0.10%, Diabetes: 11.3%, Renal Disease: 0.62%, AIDS: 0.03%, Cancer: 0.24%	<0.1	N/A	N/A	N/A	1.22 complications, 0.20 readmissions	<0.1	Used a national database to identify ambulatory surgeries, used ICD codes to identify complications, large population size, found a statistically significant difference with a multivariate analysis in unplanned admissions and complications
Sabers	April 3rd, 2023	Muaaz	2003	All excluding ENT surgery	surgeon/anaesthesiologist	surgeon/anaesthesiologist	234	57.0 ± 12.8	35.5 ± 7.2	73.1	RDI: 40.2 ± 30.2	Hypertension: 43.6%, Coronary artery disease: 11.1%, Heart Failure: 3.0%, Dysrhythmias: 5.6%, Other cardiovascular disease: 1.7%, Diabetes: 11.0%, COPD: 3.9%, Asthma: 6.8%, Cerebrovascular disease: 1.3%, Renal Disease: 1.3%, Liver Disease: 0.4%	23.9	48.2% Surgical indication, 41.1% Pain, 12.5% Nausea/Vomiting, 5.4% Episodic desaturation, 1.8% Bronchospasm	2.1	1.3% Upper airway obstruction 0.4% Bronchospasm 1.3% Upper airway obstruction, 0.4% Bronchospasm, 0.4% Difficult mask ventilation	N/A	N/A	234	56.9 ± 13.1	33.7 ± 7.2	73.1	N/A	Hypertension: 26.1%, Coronary artery disease: 9.8%, Heart Failure: 1.7%, Dysrhythmias: 3.0%, Other cardiovascular disease: 0.4%, Diabetes: 5.2%, COPD: 3.9%, Asthma: 6.4%,Cerebrovascular disease: 1.3%,Renal Disease: 0.9%, Liver Disease: 1.3%	18.8	36.4% Surgical indications, 20.5% Pain, 20.5% Nausea/Vomiting, 2.3% Ventilatory support	1.3	0.4% Atrial Fibrillation, 0.4% Anaphylaxis, 0.4% Laryngospasm	N/A	N/A	Only study to attempt to control for patient factors, higher rate for both populations than for the general population, no statistically significant difference for unplanned admissions or complications between patients with/without OSA, low rate of respiratory complications likely due to only reporting complications that led to admissions. Only study to report specifically complications that occu…
Scotcher	February 18th, 2024	Muaaz	2023	Shoulder surgery	surgeon/anaesthesiologist	three consecutive stable oxygen saturation readings and surgeon/anaesthesiologist	23	N/A	N/A	N/A	N/A	N/A	0	No admissions	0	None	0	0	N/A	N/A	N/A	N/A	N/A	N/A	N/A	N/A	N/A	N/A	N/A	N/A	Case-series study that found no unplanned admissions in a small population

## Sheet: ASC
Author	Date of Extraction	Name of Reviewer	Year	Surgery Performed	Selection criteria	Discharge Criteria	Patients WITH OSA												Patients WITHOUT OSA
							Number of Patients	Age	BMI	Male (%)	Severity of OSA	Comorbidities	Admission Rate (%)	Causes for Admission	24 hour Postoperative complication rate (%)	Specific 24 hour complications	30 day complication rate (%)	Mortality Rate (%)	Number of Patients	Age	BMI	Male (%)	Severity of OSA	Comorbidities	Admission Rate (%)	Causes for Admission	24 hour Postoperative complication rate (%)	Specific 24 hour complications	30 day complication rate (%)	Mortality Rate (%)	Relevant Findings of Study
Berend	April 3rd, 2023	Muaaz	2018	Hip Arthroplasty	Functionally independent, excluded if they have non-optimizable comorbidities like: congestive heart failure, valvular disease, severe chronic obstructive pulmonary disease (COPD), home oxygen use, untreated sleep apnea with BMI>40, severe renal disease, cerebrovascular incident, organ transplant	surgeon/anaesthesiologist	171	N/A	N/A	N/A	N/A	N/A	4.1	N/A	N/A	N/A	N/A	N/A	1301	N/A	N/A	N/A	N/A	N/A	3.4		N/A	N/A	N/A	N/A	ASC study that found no statistically significant difference between OSA and non-OSA, uses a defined criteria, admissions extracted are only for medical causes as it was the only extractable data within the study.
Melton	April 3rd, 2023	Muaaz	2020	All surgeries	No severe OSA, no severe comorbidities, no BMI>50	surgeon/anaesthesiologist	21190	N/A	N/A	N/A	N/A	N/A	0.14	N/A	N/A	N/A	N/A	N/A	190199	N/A	N/A	N/A	N/A	N/A	0.11		N/A	N/A	N/A	N/A	Only large population ASC study that uses multiple ASCs, strict selection criteria, no statsistically significant difference in unplanned admissions between patients with/without OSA in univariate analysis
Stierer	April 3rd, 2023	Muaaz	2010	All surgeries	surgeon/anaesthesiologist, no pregnancy, no supplemental oxygen home use, no tracheostomy	Aldrete Scoring system	94	N/A	N/A	N/A	N/A	N/A	0	N/A	N/A	N/A	N/A	N/A	2045	N/A	N/A	N/A	N/A	N/A	0.5		N/A	N/A	N/A	N/A	Used a propensity analysis, only statistically significant association for OSA propensity and supplemental oxygen to maintain above 95%, none for unplanned admissions, or arrythmias

## Sheet: Hospital and ASC
Author	Date of Extraction	Name of Reviewer	Year	Surgery Performed	Selection criteria	Discharge Criteria	Patients WITH OSA												Patients WITHOUT OSA
							Number of Patients	Age	BMI	Male (%)	Severity of OSA	Comorbidities	Admission Rate (%)	Causes for Admission	24 hour Postoperative complication rate (%)	Specific 24 hour complications	30 day complication rate (%)	Mortality Rate (%)	Number of Patients	Age	BMI	Male (%)	Severity of OSA	Comorbidities	Admission Rate (%)	Causes for Admission	24 hour Postoperative complication rate (%)	Specific 24 hour complications	30 day complication rate (%)	Mortality Rate (%)	Relevant Findings of Study
Christian	April 3rd, 2023	Muaaz	2019	Shoulder arthroscopy	surgeon/anaesthesiologist	surgeon/anaesthesiologist	97	N/A	N/A	N/A	N/A	N/A	59.8	N/A	N/A	N/A	N/A	N/A	604	N/A	N/A	N/A	N/A	N/A	29	N/A	N/A	N/A	N/A	N/A	Significantly high admission rate for patients with OSA
