# Supplementary material for: Safety of outpatient non-upper airway surgery for patients with obstructive sleep apnea in ambulatory surgical centers: A systematic review
Source: PLoS One. 2025 Jul 7;20(7):e0326704. doi: 10.1371/journal.pone.0326704 (PMC12233240; doi:10.1371/journal.pone.0326704)
Supplement: S3 Data — (XLSX) [file pone.0326704.s011.xlsx]

## Sheet: Newcast-Ottawa Scale
Author	Selection				Comparability		Outcome			Total
	Domain 1	Domain 2	Domain 3	Domain 4	Domain 1	Domain 2	Domain 1	Domain 2	Domain 3
Berend	0	1	1	1	0	0	1	1	1	6
Bryson	0	1	1	1	0	0	1	1	1	6
Christian	0	0	1	1	1	1	1	1	1	7
Dupanovic	0	1	1	1	0	0	1	1	1	6
Hudson	0	1	1	1	0	0	1	1	1	6
Jackson	1	1	1	1	0	0	1	1	1	7
Masaracchia	1	1	1	1	1	1	1	1	1	9
Melton	1	1	1	1	0	0	1	1	1	7
Sabers	0	1	1	1	1	1	1	1	1	7

## Sheet: Murad et al. Tool
Author	Selection	Ascertainment		Causality	Reporting
	Domain 1	Domain 1	Domain 2	Domain 1	Domain 1
Kleipool	1	1	1	1	1
Scotcher	1	1	1	1	1
Stierer	0	1	0	0.5	1
